# Supplementary material for: Hepatic Xenobiotic Metabolizing Enzyme and Transporter Gene Expression through the Life Stages of the Mouse
Source: PLoS One. 2011 Sep 8;6(9):e24381. doi: 10.1371/journal.pone.0024381 (PMC3169610; doi:10.1371/journal.pone.0024381)
Supplement: Table S1 — XMET genes altered with life stage. (XLSX) [file pone.0024381.s001.xlsx]

## Sheet: Sheet1
Probe Set ID	Gene Title	Gene Symbol	Entrez Gene		GD19, C57	PND7, C57	PND32, C57	12 mo, C57	18 mo, C57	24mo, C57
1421839_at	ATP-binding cassette, sub-family A (ABC1), member 1	Abca1	11303		1.94568	2.4363	0	0	0	0
1421840_at	ATP-binding cassette, sub-family A (ABC1), member 1	Abca1	11303		1.55707	1.46941	0	0	0	0
1450392_at	ATP-binding cassette, sub-family A (ABC1), member 1	Abca1	11303		2.31788	3.17467	0	0	0	1.22352
1440370_at	ATP-binding cassette, sub-family A (ABC1), member 13	Abca13	268379		9.88375	0	0	0	0	0
1446715_at	ATP-binding cassette, sub-family A (ABC1), member 13	Abca13	268379		14.3507	2.83716	0	0	0	0
1449302_at	ATP-binding cassette, sub-family A (ABC1), member 2	Abca2	11305		-3.07816	-2.75989	0	0	0	0
1425496_at	ATP-binding cassette, sub-family A (ABC1), member 3	Abca3	27410		-1.73763	-2.00186	1.41403	0	0	0
1451731_at	ATP-binding cassette, sub-family A (ABC1), member 3	Abca3	27410		-1.64367	-1.80456	0	0	0	0
1419238_at	ATP-binding cassette, sub-family A (ABC1), member 7	Abca7	27403		5.32733	0	0	0	0	2.39035
1427371_at	ATP-binding cassette, sub-family A (ABC1), member 8a	Abca8a	217258		1.6562	1.87036	1.47356	0	0	-1.18731
1427546_at	ATP-binding cassette, sub-family A (ABC1), member 8b	Abca8b	27404		2.89363	1.53804	0	0	0	0
1440879_at	ATP-binding cassette, sub-family A (ABC1), member 9	Abca9	217262		2.71304	3.20365	0	0	0	0
1416402_at	ATP-binding cassette, sub-family B (MDR/TAP), member 10	Abcb10	56199		4.04945	-1.63705	0	0	0	0
1416403_at	ATP-binding cassette, sub-family B (MDR/TAP), member 10	Abcb10	56199		3.19429	-1.62649	0	0	0	0
1454265_a_at	ATP-binding cassette, sub-family B (MDR/TAP), member 10 /// similar to ABC transporter	Abcb10 /// LOC100048313	100048313 /// 56199		10.086	0	4.24059	0	0	0
1449817_at	ATP-binding cassette, sub-family B (MDR/TAP), member 11	Abcb11	27413		-2.12522	-1.72421	0	0	0	0
1419758_at	ATP-binding cassette, sub-family B (MDR/TAP), member 1A	Abcb1a	18671		0	4.27362	0	0	0	0
1419759_at	ATP-binding cassette, sub-family B (MDR/TAP), member 1A	Abcb1a	18671		1.49343	2.95976	0	0	0	0
1449818_at	ATP-binding cassette, sub-family B (MDR/TAP), member 4	Abcb4	18670		-1.45289	-1.31932	0	0	0	-1.24658
1422524_at	ATP-binding cassette, sub-family B (MDR/TAP), member 6	Abcb6	74104		-1.87109	-1.57797	0	0	0	0
1419931_at	ATP-binding cassette, sub-family B (MDR/TAP), member 7	Abcb7	11306		-1.87247	-1.46958	0	0	0	0
1427490_at	ATP-binding cassette, sub-family B (MDR/TAP), member 7	Abcb7	11306		0	1.66747	0	0	0	0
1423713_at	ATP-binding cassette, sub-family B (MDR/TAP), member 8	Abcb8	74610		-1.80242	-1.37379	0	0	0	0
1416263_at	ATP-binding cassette, sub-family B (MDR/TAP), member 9	Abcb9	56325		1.48015	0	0	0	0	0
1452233_at	ATP-binding cassette, sub-family C (CFTR/MRP), member 1	Abcc1	17250		3.51054	0	0	0	0	0
1428009_a_at	ATP-binding cassette, sub-family C (CFTR/MRP), member 10	Abcc10	224814		-1.85106	-2.71979	0	0	0	0
1450109_s_at	ATP-binding cassette, sub-family C (CFTR/MRP), member 2	Abcc2	12780		-2.28543	-1.81031	-1.34757	0	-1.25345	-1.33254
1428988_at	ATP-binding cassette, sub-family C (CFTR/MRP), member 3	Abcc3	76408		-9.48248	-4.79038	0	0	0	0
1443870_at	ATP-binding cassette, sub-family C (CFTR/MRP), member 4	Abcc4	239273		2.54766	0	0	0	0	0
1418042_a_at	ATP-binding cassette, sub-family C (CFTR/MRP), member 5	Abcc5	27416		2.67191	0	0	0	0	0
1427565_a_at	ATP-binding cassette, sub-family C (CFTR/MRP), member 5	Abcc5	27416		8.2677	4.73232	0	0	0	0
1435684_at	ATP-binding cassette, sub-family C (CFTR/MRP), member 5	Abcc5	27416		1.86971	1.94019	0	0	0	0
1459782_x_at	ATP-binding cassette, sub-family C (CFTR/MRP), member 5	Abcc5	27416		3.32478	0	0	0	0	0
1421212_at	ATP-binding cassette, sub-family C (CFTR/MRP), member 6	Abcc6	27421		-3.44129	0	1.21426	0	0	0
1457066_at	ATP-binding cassette, sub-family C (CFTR/MRP), member 8	Abcc8	20927		-2.73041	0	0	0	0	0
1420408_a_at	ATP-binding cassette, sub-family C (CFTR/MRP), member 9	Abcc9	20928		1.6249	2.39353	0	0	1.30366	1.66284
1435751_at	ATP-binding cassette, sub-family C (CFTR/MRP), member 9	Abcc9	20928		0	1.74082	0	0	1.37163	1.68194
1435752_s_at	ATP-binding cassette, sub-family C (CFTR/MRP), member 9	Abcc9	20928		1.5461	2.05921	0	0	1.32275	1.76255
1418838_at	ATP-binding cassette, sub-family D (ALD), member 1	Abcd1	11666		0	-1.39998	0	0	0	0
1419748_at	ATP-binding cassette, sub-family D (ALD), member 2	Abcd2	26874		76.5691	100	14.2292	0	0	4.21666
1438431_at	ATP-binding cassette, sub-family D (ALD), member 2	Abcd2	26874		21.9813	26.7843	4.61486	0	0	4.00624
1439835_x_at	ATP-binding cassette, sub-family D (ALD), member 2	Abcd2	26874		6.84812	7.77258	0	0	0	0
1456812_at	ATP-binding cassette, sub-family D (ALD), member 2	Abcd2	26874		12.8557	16.6569	0	0	0	0
1416679_at	ATP-binding cassette, sub-family D (ALD), member 3	Abcd3	19299		-3.71031	-1.70927	0	0	-1.15132	0
1443046_at	ATP-binding cassette, sub-family D (ALD), member 3	Abcd3	19299		-2.85288	0	0	0	0	0
1419572_a_at	ATP-binding cassette, sub-family D (ALD), member 4	Abcd4	19300		-3.02558	-1.98528	0	0	0	0
1416014_at	ATP-binding cassette, sub-family E (OABP), member 1	Abce1	24015		0	-1.33343	0	0	0	0
1416015_s_at	ATP-binding cassette, sub-family E (OABP), member 1	Abce1	24015		0	-1.30868	0	0	0	0
1420158_s_at	ATP-binding cassette, sub-family F (GCN20), member 1	Abcf1	224742		-2.10399	0	0	0	0	0
1452236_at	ATP-binding cassette, sub-family F (GCN20), member 1	Abcf1	224742		0	-2.24139	-2.24027	0	0	0
1452429_s_at	ATP-binding cassette, sub-family F (GCN20), member 1	Abcf1	224742		0	-2.23629	0	0	0	0
1423863_at	ATP-binding cassette, sub-family F (GCN20), member 2	Abcf2	27407		-1.45863	-1.67941	0	0	0	0
1426747_at	ATP-binding cassette, sub-family F (GCN20), member 3	Abcf3	27406		-2.29438	-1.90319	0	0	0	0
1426748_s_at	ATP-binding cassette, sub-family F (GCN20), member 3	Abcf3	27406		-1.71409	-1.80737	-1.65278	0	0	0
1452177_at	ATP-binding cassette, sub-family F (GCN20), member 3	Abcf3	27406		0	-2.11885	0	0	0	0
1423570_at	ATP-binding cassette, sub-family G (WHITE), member 1	Abcg1	11307		2.35017	1.97962	0	0	0	0
1422906_at	ATP-binding cassette, sub-family G (WHITE), member 2	Abcg2	26357		0	-1.53858	0	0	-1.21426	-1.32937
1421168_at	ATP-binding cassette, sub-family G (WHITE), member 3	Abcg3	27405		4.2753	3.66355	0	0	0	10.1471
1450141_at	ATP-binding cassette, sub-family G (WHITE), member 3	Abcg3	27405		1.67617	1.99576	0	0	0	0
1424437_s_at	ATP-binding cassette, sub-family G (WHITE), member 4	Abcg4	192663		4.0209	0	0	0	0	0
1427732_s_at	ATP-binding cassette, sub-family G (WHITE), member 4	Abcg4	192663		-1.55238	-1.53332	0	0	0	0
1419393_at	ATP-binding cassette, sub-family G (WHITE), member 5	Abcg5	27409		-24.8836	1.57723	0	0	0	0
1420656_at	ATP-binding cassette, sub-family G (WHITE), member 8	Abcg8	67470		-6.77277	1.45271	0	0	0	0
1416225_at	alcohol dehydrogenase 1 (class I)	Adh1	11522		-1.25509	-1.40654	0	0	0	0
1422070_at	alcohol dehydrogenase 4 (class II), pi polypeptide	Adh4	26876		-100	-16.5488	0	0	0	1.15036
1416185_a_at	alcohol dehydrogenase 5 (class III), chi polypeptide	Adh5	11532		-1.19155	-1.21232	0	0	0	0
1431817_at	alcohol dehydrogenase 6 (class V), pseudogene 1	Adh6-ps1	71749		-31.8786	-21.8704	0	0	0	0
1421058_at	alcohol dehydrogenase 7 (class IV), mu or sigma polypeptide	Adh7	11529		2.21053	0	0	0	0	0
1424392_at	alcohol dehydrogenase, iron containing, 1	Adhfe1	76187		-2.09311	1.2125	0	0	0	0
1424393_s_at	alcohol dehydrogenase, iron containing, 1	Adhfe1	76187		-2.39911	1.13317	0	0	-1.13588	0
1444193_at	alcohol dehydrogenase, iron containing, 1	Adhfe1	76187		-3.41604	0	0	0	0	0
1422631_at	aryl-hydrocarbon receptor	Ahr	11622		0	1.86731	0	0	0	0
1430123_a_at	aldo-keto reductase family 1, member A4 (aldehyde reductase)	Akr1a4	58810		-1.36273	-1.13457	0	0	0	0
1430124_x_at	aldo-keto reductase family 1, member A4 (aldehyde reductase)	Akr1a4	58810		-1.43357	0	0	0	0	0
1435011_x_at	aldo-keto reductase family 1, member A4 (aldehyde reductase)	Akr1a4	58810		-1.5049	-1.207	0	0	0	0
1451035_a_at	aldo-keto reductase family 1, member A4 (aldehyde reductase)	Akr1a4	58810		-1.5993	-1.28901	0	0	0	0
1437133_x_at	aldo-keto reductase family 1, member B3 (aldose reductase)	Akr1b3	11677		1.81413	1.50676	0	0	0	0
1448319_at	aldo-keto reductase family 1, member B3 (aldose reductase)	Akr1b3	11677		1.86147	1.44032	0	0	0	0
1456590_x_at	aldo-keto reductase family 1, member B3 (aldose reductase)	Akr1b3	11677		2.7202	2.13902	1.44227	0	0	0
1423556_at	aldo-keto reductase family 1, member B7	Akr1b7	11997		100	73.2007	0	0	0	0
1448894_at	aldo-keto reductase family 1, member B8	Akr1b8	14187		2.1632	2.39094	0	0	0	0
1422000_at	aldo-keto reductase family 1, member C12	Akr1c12	622402		-3.32439	-1.53902	0	0	0	-1.18125
1450455_s_at	aldo-keto reductase family 1, member C13 /// aldo-keto reductase family 1, member C12	Akr1c12 /// Akr1c13	27384 /// 622402		-2.26167	-1.46775	0	0	0	-1.12856
1418672_at	aldo-keto reductase family 1, member C13	Akr1c13	27384		-2.44456	-1.66195	0	0	0	-1.14708
1418979_at	aldo-keto reductase family 1, member C14	Akr1c14	105387		-3.18423	0	0	0	0	0
1419136_at	aldo-keto reductase family 1, member C18	Akr1c18	105349		9.57589	63.9571	0	0	0	0
1455454_at	aldo-keto reductase family 1, member C19	Akr1c19	432720		-6.99007	-3.7265	0	0	0	0
1422061_at	aldo-keto reductase family 1, member C20	Akr1c20	116852		-12.0302	-1.55506	0	0	0	0
1425387_at	aldo-keto reductase family 1, member C20	Akr1c20	116852		-6.61014	1.88624	0	0	0	0
1451030_at	aldo-keto reductase family 1, member C21	Akr1c21	77337		-2.46705	0	0	0	0	0
1417085_at	aldo-keto reductase family 1, member C6	Akr1c6	83702		-6.46308	-1.32529	0	0	0	0
1425771_at	aldo-keto reductase family 1, member D1	Akr1d1	208665		-1.70203	2.25579	1.4363	0	-1.18345	0
1455100_at	aldo-keto reductase family 1, member D1	Akr1d1	208665		-1.5874	1.9755	0	0	-1.29972	0
1417826_at	aldo-keto reductase family 1, member E1	Akr1e1	56043		-2.25986	0	0	0	0	-1.32787
1446483_at	aldo-keto reductase family 1, member E1	Akr1e1	56043		-2.40781	-1.77227	0	0	0	0
1417294_at	aldo-keto reductase family 7, member A5 (aflatoxin aldehyde reductase)	Akr7a5	110198		-6.3134	-1.97032	0	0	0	0
1438315_x_at	aldo-keto reductase family 7, member A5 (aflatoxin aldehyde reductase)	Akr7a5	110198		-4.88177	-1.799	0	0	0	-1.12932
1458300_at	aldo-keto reductase family 7, member A5 (aflatoxin aldehyde reductase)	Akr7a5	110198		-4.26063	0	0	0	0	0
1423731_at	aldehyde dehydrogenase 16 family, member A1	Aldh16a1	69748		-3.50013	-2.11382	0	0	0	0
1447372_at	aldehyde dehydrogenase 16 family, member A1	Aldh16a1	69748		-2.23651	-1.58394	0	0	0	0
1415836_at	aldehyde dehydrogenase 18 family, member A1	Aldh18a1	56454		2.41898	0	0	0	0	0
1435855_x_at	aldehyde dehydrogenase 18 family, member A1	Aldh18a1	56454		5.16805	1.94087	0	0	0	0
1437325_x_at	aldehyde dehydrogenase 18 family, member A1	Aldh18a1	56454		7.99068	2.13685	0	0	0	0
1437333_x_at	aldehyde dehydrogenase 18 family, member A1	Aldh18a1	56454		5.041	0	0	0	0	0
1437620_x_at	Aldehyde dehydrogenase 18 family, member A1	Aldh18a1	56454		3.14346	0	0	0	0	0
1416468_at	aldehyde dehydrogenase family 1, subfamily A1	Aldh1a1	11668		-100	-63.3255	0	0	0	0
1448789_at	aldehyde dehydrogenase family 1, subfamily A3	Aldh1a3	56847		3.8573	0	0	0	0	0
1418601_at	aldehyde dehydrogenase family 1, subfamily A7	Aldh1a7	26358		-100	-35.3102	0	0	0	0
1451260_at	aldehyde dehydrogenase 1 family, member B1	Aldh1b1	72535		0	1.9745	0	0	0	0
1424401_at	aldehyde dehydrogenase 1 family, member L1	Aldh1l1	107747		-10.9217	-5.88592	0	0	0	0
1424400_a_at	aldehyde dehydrogenase 1 family, member L1 /// similar to Aldehyde dehydrogenase 1 family, member L1	Aldh1l1 /// LOC100047937	100047937 /// 107747		-6.2846	-2.19313	0	0	0	0
1436119_at	aldehyde dehydrogenase 1 family, member L2	Aldh1l2	216188		3.61833	0	0	0	0	0
1434987_at	aldehyde dehydrogenase 2, mitochondrial	Aldh2	11669		-4.30291	-2.27041	0	0	0	0
1434988_x_at	aldehyde dehydrogenase 2, mitochondrial	Aldh2	11669		-2.62639	-1.62364	0	0	0	0
1437410_at	aldehyde dehydrogenase 2, mitochondrial	Aldh2	11669		-2.97456	-3.0683	0	0	0	0
1448143_at	aldehyde dehydrogenase 2, mitochondrial	Aldh2	11669		-2.8764	-1.91679	0	0	0	0
1457155_at	Aldehyde dehydrogenase 2, mitochondrial	Aldh2	11669		-4.77273	-2.16161	0	0	0	0
1415776_at	aldehyde dehydrogenase family 3, subfamily A2	Aldh3a2	11671		-2.05725	1.9598	0	0	0	0
1452301_at	aldehyde dehydrogenase 3 family, member B1	Aldh3b1	67689		0	2.23949	0	0	0	1.8128
1452375_at	aldehyde dehydrogenase 4 family, member A1	Aldh4a1	212647		-4.48638	0	1.40758	0	0	0
1453065_at	aldhehyde dehydrogenase family 5, subfamily A1	Aldh5a1	214579		-3.77762	-1.56298	0	0	0	0
1448104_at	aldehyde dehydrogenase family 6, subfamily A1	Aldh6a1	104776		-2.17931	0	0	0	-1.16342	0
1415902_at	aldehyde dehydrogenase family 7, member A1	Aldh7a1	110695		-2.67967	-2.89159	0	0	0	0
1460167_at	aldehyde dehydrogenase family 7, member A1	Aldh7a1	110695		-2.74581	-1.60718	0	0	0	0
1427336_at	aldehyde dehydrogenase 8 family, member A1	Aldh8a1	237320		-2.80722	-1.23365	0	0	0	0
1427337_at	aldehyde dehydrogenase 8 family, member A1	Aldh8a1	237320		-3.26298	-1.38612	0	0	0	0
1436689_a_at	aldehyde dehydrogenase 9, subfamily A1	Aldh9a1	56752		-2.06941	-1.17007	0	0	0	0
1437398_a_at	aldehyde dehydrogenase 9, subfamily A1	Aldh9a1	56752		-2.58784	-1.31188	0	0	0	0
1433649_at	amine oxidase, flavin containing 1	Aof1	218214		-2.35694	0	0	0	0	0
1426761_at	amine oxidase (flavin containing) domain 2 /// similar to amine oxidase (flavin containing) domain 2	Aof2 /// LOC100046934	100046934 /// 99982		2.2363	0	0	0	0	0
1426762_s_at	amine oxidase (flavin containing) domain 2 /// similar to amine oxidase (flavin containing) domain 2	Aof2 /// LOC100046934	100046934 /// 99982		2.14003	1.37986	0	0	0	0
1419435_at	aldehyde oxidase 1	Aox1	11761		-18.9012	-12.417	-1.57717	0	0	0
1418858_at	aldehyde oxidase 3	Aox3	71724		-6.50802	-4.83463	-1.55762	0	-1.18673	-1.23756
1421721_a_at	aryl hydrocarbon receptor nuclear translocator	Arnt	11863		1.91707	1.66509	2.41704	0	0	0
1425099_a_at	aryl hydrocarbon receptor nuclear translocator-like	Arntl	11865		0	0	0	0	0	5.29596
1449486_at	carboxylesterase 1	Ces1	12623		-21.5746	0	0	0	0	0
1424245_at	carboxylesterase 2 /// similar to Carboxylesterase 2	Ces2 /// LOC667754	234671 /// 667754		-37.0595	-37.8142	-2.15525	0	-1.92761	-2.85206
1435370_a_at	carboxylesterase 3	Ces3	104158		-2.82858	0	0	0	0	1.23355
1435371_x_at	carboxylesterase 3	Ces3	104158		-2.58287	1.25008	0	0	0	0
1449081_at	carboxylesterase 3	Ces3	104158		-3.10394	0	0	0	0	1.257
1427137_at	carboxylesterase 5	Ces5	234673		-11.3722	0	0	0	0	0
1449375_at	carboxylesterase 6	Ces6	102022		-3.86846	-2.41189	0	0	-1.19153	-1.18149
1459865_x_at	carboxylesterase 7	Ces7	67935		-2.36898	-2.51447	0	0	0	-2.16094
1418701_at	catechol-O-methyltransferase	Comt	12846		-16.4859	-6.93712	0	0	0	0
1449183_at	catechol-O-methyltransferase	Comt	12846		-9.71492	-4.69839	0	0	0	0
1428635_at	catechol-O-methyltransferase domain containing 1	Comtd1	69156		0	-3.37014	0	0	0	0
1456362_at	cytochrome P450, family 11, subfamily b, polypeptide 1	Cyp11b1	110115		0	3.99807	0	0	0	0
1417017_at	cytochrome P450, family 17, subfamily a, polypeptide 1	Cyp17a1	13074		-3.26893	-15.3791	0	0	0	0
1450715_at	cytochrome P450, family 1, subfamily a, polypeptide 2	Cyp1a2	13077		-100	-3.58967	0	0	0	-1.36841
1432081_at	cytochrome P450, family 1, subfamily b, polypeptide 1	Cyp1b1	13078		-2.54915	0	0	0	0	0
1430452_at	cytochrome P450, family 20, subfamily A, polypeptide 1	Cyp20a1	77951		0	1.8585	0	0	0	0
1435616_at	cytochrome P450, family 20, subfamily A, polypeptide 1	Cyp20a1	77951		1.19987	0	0	0	0	0
1422333_at	cytochrome P450, family 21, subfamily a, polypeptide 1	Cyp21a1	13079		-2.87261	0	0	0	0	0
1419430_at	cytochrome P450, family 26, subfamily a, polypeptide 1	Cyp26a1	13082		-100	-100	0	0	0	0
1460011_at	cytochrome P450, family 26, subfamily b, polypeptide 1	Cyp26b1	232174		-26.3381	-3.17455	-2.54633	0	0	0
1417590_at	cytochrome P450, family 27, subfamily a, polypeptide 1	Cyp27a1	104086		-8.19106	-9.64807	0	0	0	0
1418821_at	cytochrome P450, family 2, subfamily a, polypeptide 12	Cyp2a12	13085		-4.88601	0	0	0	0	-1.10932
1422230_s_at	cytochrome P450, family 2, subfamily a, polypeptide 4 /// cytochrome P450, family 2, subfamily a, polypeptide 5 /// similar to Cytochrome P450, family 2, subfamily a, polypeptide 4	Cyp2a4 /// Cyp2a5 /// LOC100047711	100047711 /// 13086 /// 13087		-5.2921	-33.4295	0	0	0	-1.92518
1422257_s_at	cytochrome P450, family 2, subfamily b, polypeptide 10	Cyp2b10	13088		-5.07283	0	6.73712	0	0	0
1425645_s_at	cytochrome P450, family 2, subfamily b, polypeptide 10	Cyp2b10	13088		-6.7634	0	6.60807	0	0	0
1451787_at	cytochrome P450, family 2, subfamily b, polypeptide 10	Cyp2b10	13088		0	0	3.61313	0	0	0
1449479_at	cytochrome P450, family 2, subfamily b, polypeptide 13	Cyp2b13	13089		0	14.227	0	0	0	0
1419590_at	cytochrome P450, family 2, subfamily b, polypeptide 9 /// similar to testosterone 16a-hydroxylase type a	Cyp2b9 /// LOC100047700	100047700 /// 13094		2.88606	100	24.8061	0	0	3.53
1417651_at	cytochrome P450, family 2, subfamily c, polypeptide 29	Cyp2c29	13095		-100	-23.0151	1.26641	0	0	0
1419094_at	cytochrome P450, family 2. subfamily c, polypeptide 37	Cyp2c37	13096		-2.64438	1.69688	0	0	0	0
1452501_at	cytochrome P450, family 2, subfamily c, polypeptide 38	Cyp2c38	13097		-5.17248	-4.28401	0	0	0	0
1424576_s_at	cytochrome P450, family 2, subfamily c, polypeptide 44	Cyp2c44	226143		-3.13656	-1.35659	0	0	0	-1.21069
1418653_at	cytochrome P450, family 2, subfamily c, polypeptide 50	Cyp2c50	107141		-100	-3.66889	0	0	0	0
1455457_at	cytochrome P450, family 2, subfamily c, polypeptide 54	Cyp2c54	404195		-27.7625	-3.582	0	0	0	0
1419582_at	cytochrome P450, family 2, subfamily c, polypeptide 55	Cyp2c55	72082		-55.711	-3.68488	0	0	0	0
1423244_at	cytochrome P450, family 2, subfamily c, polypeptide 68	Cyp2c68	433247		2.0942	1.449	1.5532	0	0	0
1424273_at	cytochrome P450, family 2, subfamily c, polypeptide 70	Cyp2c70	226105		-1.59134	-2.06874	0	0	0	0
1418113_at	cytochrome P450, family 2, subfamily d, polypeptide 10	Cyp2d10	13101		-3.61641	-1.69419	0	0	-1.05532	-1.0852
1435853_at	cytochrome P450, family 2, subfamily d, polypeptide 12	Cyp2d12	380997		-2.57924	0	0	0	0	0
1425365_a_at	cytochrome P450, family 2, subfamily d, polypeptide 13	Cyp2d13	68444		-22.5842	-10.0875	0	0	0	-1.30403
1431803_at	cytochrome P450, family 2, subfamily d, polypeptide 13	Cyp2d13	68444		-55.629	-20.905	0	0	0	0
1419039_at	cytochrome P450, family 2, subfamily d, polypeptide 22	Cyp2d22	56448		-6.16829	-1.77821	0	0	0	0
1419040_at	cytochrome P450, family 2, subfamily d, polypeptide 22	Cyp2d22	56448		-6.04487	-1.82839	0	0	0	0
1448683_at	cytochrome P450, family 2, subfamily d, polypeptide 26	Cyp2d26	76279		0	1.40556	0	0	0	0
1430814_at	cytochrome P450, family 2, subfamily d, polypeptide 40 /// similar to cytochrome P450, family 2, subfamily d, polypeptide 13	Cyp2d40 /// LOC632124	632124 /// 71754		-17.2968	-5.31639	0	0	0	0
1419349_a_at	cytochrome P450, family 2, subfamily d, polypeptide 9	Cyp2d9	13105		-12.5702	-8.56195	0	0	0	-1.1684
1415994_at	cytochrome P450, family 2, subfamily e, polypeptide 1	Cyp2e1	13106		-2.95923	0	0	0	0	0
1448792_a_at	cytochrome P450, family 2, subfamily f, polypeptide 2	Cyp2f2	13107		-9.68994	-5.68137	-1.15816	0	0	-1.12242
1449565_at	cytochrome P450, family 2, subfamily g, polypeptide 1	Cyp2g1	13108		0	2.90516	0	0	0	0
1417531_at	cytochrome P450, family 2, subfamily j, polypeptide 5	Cyp2j5	13109		-11.8242	-2.27956	0	-1.08985	-1.14638	0
1417532_at	cytochrome P450, family 2, subfamily j, polypeptide 5	Cyp2j5	13109		-10.8495	-2.26632	0	0	0	0
1417952_at	cytochrome P450, family 2, subfamily j, polypeptide 6	Cyp2j6	13110		-4.62075	-2.48566	0	0	-1.39901	-1.66788
1440691_at	cytochrome P450, family 2, subfamily j, polypeptide 6	Cyp2j6	13110		-6.20459	-3.701	-1.28143	0	-1.43361	-1.57534
1424677_at	cytochrome P450, family 2, subfamily j, polypeptide 9	Cyp2j9	74519		-5.22255	-1.45911	0	0	0	0
1444138_at	cytochrome P450, family 2, subfamily r, polypeptide 1	Cyp2r1	244209		-9.6849	-4.21033	0	0	0	0
1444960_at	cytochrome P450, family 2, subfamily u, polypeptide 1	Cyp2u1	71519		-3.18171	-2.50125	0	0	0	0
1453500_at	cytochrome P450, family 2, subfamily u, polypeptide 1	Cyp2u1	71519		-16.1558	-4.52256	0	0	0	0
1418780_at	cytochrome P450, family 39, subfamily a, polypeptide 1	Cyp39a1	56050		5.79616	2.20011	2.82211	0	0	0
1416809_at	cytochrome P450, family 3, subfamily a, polypeptide 11	Cyp3a11	13112		-3.93277	-1.41308	0	0	0	0
1419523_at	cytochrome P450, family 3, subfamily a, polypeptide 13	Cyp3a13	13113		-2.25597	-1.53465	0	0	1.13965	1.40417
1421741_at	cytochrome P450, family 3, subfamily a, polypeptide 16	Cyp3a16	13114		78.3873	86.5369	0	0	0	0
1424973_at	cytochrome P450, family 3, subfamily a, polypeptide 25 /// similar to cytochrome P450IIIA25	Cyp3a25 /// LOC100044443	100044443 /// 56388		-6.7556	-1.48282	0	0	0	0
1419704_at	cytochrome P450, family 3, subfamily a, polypeptide 41A /// cytochrome P450, family 3, subfamily a, polypeptide 41B	Cyp3a41a /// Cyp3a41b	100041375 /// 53973		3.60753	7.83515	0	0	0	0
1426064_at	cytochrome P450, family 3, subfamily a, polypeptide 44	Cyp3a44	337924		1.93788	7.301	1.49392	0	0	0
1424853_s_at	cytochrome P450, family 4, subfamily a, polypeptide 10 /// cytochrome P450, family 4, subfamily a, polypeptide 31	Cyp4a10 /// Cyp4a31	13117 /// 666168		2.19526	6.55567	8.03381	0	0	0
1424352_at	cytochrome P450, family 4, subfamily a, polypeptide 12B /// cytochrome P450, family 4, subfamily a, polypeptide 12a	Cyp4a12a /// Cyp4a12b	13118 /// 277753		-17.1476	-100	-2.23381	0	-1.45231	-1.57098
1423257_at	cytochrome P450, family 4, subfamily a, polypeptide 14	Cyp4a14	13119		16.3224	69.8505	43.8842	0	0	0
1440036_x_at	cytochrome P450, family 4, subfamily a, polypeptide 29	Cyp4a29	230639		5.51187	2.64899	0	0	0	0
1424943_at	cytochrome P450, family 4, subfamily a, polypeptide 31	Cyp4a31	666168		8.1856	37.6399	9.79684	0	0	0
1440134_at	cytochrome P450, family 4, subfamily a, polypeptide 31	Cyp4a31	666168		6.79318	33.3817	6.88313	0	0	0
1416194_at	cytochrome P450, family 4, subfamily b, polypeptide 1	Cyp4b1	13120		-1.74845	-1.48995	0	0	0	0
1418767_at	cytochrome P450, family 4, subfamily f, polypeptide 13	Cyp4f13	170716		-3.17036	-2.72835	0	0	0	-1.15647
1419559_at	cytochrome P450, family 4, subfamily f, polypeptide 14	Cyp4f14	64385		-100	-6.70307	1.2346	0	1.33334	0
1449316_at	cytochrome P450, family 4, subfamily f, polypeptide 15	Cyp4f15	106648		-3.90675	-1.22695	0	0	0	0
1417277_at	cytochrome P450, family 4, subfamily f, polypeptide 16	Cyp4f16	70101		1.67814	1.97428	0	0	0	2.06206
1430173_x_at	cytochrome P450, family 4, subfamily f, polypeptide 16	Cyp4f16	70101		2.83661	3.17082	0	0	0	0
1430172_a_at	cytochrome P450, family 4, subfamily f, polypeptide 16 /// cytochrome P450, family 4, subfamily f, polypeptide 37	Cyp4f16 /// Cyp4f37	677156 /// 70101		1.68378	2.37083	0	0	0	0
1419219_at	cytochrome P450, family 4, subfamily f, polypeptide 18 /// similar to cytochrome P450 CYP4F18	Cyp4f18 /// LOC100044439	100044439 /// 72054		3.28407	0	0	0	0	0
1417070_at	cytochrome P450, family 4, subfamily v, polypeptide 3	Cyp4v3	102294		-18.1921	-5.64147	0	0	0	-1.33363
1417071_s_at	cytochrome P450, family 4, subfamily v, polypeptide 3	Cyp4v3	102294		-14.0602	-4.42333	0	0	0	-1.27443
1422533_at	cytochrome P450, family 51	Cyp51	13121		0	-2.46915	0	0	0	0
1422534_at	cytochrome P450, family 51	Cyp51	13121		0	-3.37082	0	0	0	0
1450646_at	cytochrome P450, family 51	Cyp51	13121		0	-2.75813	0	0	0	0
1422100_at	cytochrome P450, family 7, subfamily a, polypeptide 1	Cyp7a1	13122		2.06478	0	0	0	0	0
1438743_at	cytochrome P450, family 7, subfamily a, polypeptide 1	Cyp7a1	13122		1.2295	-1.28184	-1.80041	0	0	0
1421074_at	cytochrome P450, family 7, subfamily b, polypeptide 1	Cyp7b1	13123		-100	-100	-3.64077	0	0	-1.18637
1421075_s_at	cytochrome P450, family 7, subfamily b, polypeptide 1	Cyp7b1	13123		-100	-100	-4.63162	0	0	-1.30765
1446995_at	Cytochrome P450, family 7, subfamily b, polypeptide 1	Cyp7b1	13123		-2.88415	0	0	0	0	0
1449309_at	cytochrome P450, family 8, subfamily b, polypeptide 1	Cyp8b1	13124		-4.16687	-2.08501	0	0	0	0
1438545_at	solute carrier family 25 (mitochondrial carrier, adenine nucleotide translocator), member 5 /// predicted gene, EG433923 /// predicted gene, EG623402 /// similar to ADP/ATP translocase 2 (Adenine nucleotide translocator 2) (ANT 2) (ADP,ATP carrier protein 2) (Solute carrier family 25 member 5) /// similar to hCG28692	EG433923 /// EG623402 /// LOC630624 /// LOC667030 /// Slc25a5	11740 /// 433923 /// 623402 /// 630624 /// 667030		-1.37254	-1.21685	0	0	0	0
1430542_a_at	solute carrier family 25 (mitochondrial carrier, adenine nucleotide translocator), member 5 /// predicted gene, EG433923 /// similar to hCG28692	EG433923 /// LOC667030 /// Slc25a5	11740 /// 433923 /// 667030		-1.27971	-1.26599	0	0	0	0
1422438_at	epoxide hydrolase 1, microsomal	Ephx1	13849		-11.3148	-2.63749	0	0	0	0
1448499_a_at	epoxide hydrolase 2, cytoplasmic	Ephx2	13850		-6.35361	-1.7533	0	0	-1.21343	-1.21903
1417825_at	esterase D/formylglutathione hydrolase	Esd	13885		-1.45078	0	0	0	0	0
1438488_at	esterase D/formylglutathione hydrolase	Esd	13885		-2.19139	0	0	0	0	0
1441604_at	Esterase D/formylglutathione hydrolase	Esd	13885		-1.38585	0	0	0	0	0
1417429_at	flavin containing monooxygenase 1	Fmo1	14261		1.50874	1.67163	1.26482	0	-1.29933	-1.31054
1422904_at	flavin containing monooxygenase 2	Fmo2	55990		-4.15608	2.74179	0	0	0	0
1422905_s_at	flavin containing monooxygenase 2	Fmo2	55990		-6.57343	0	0	0	0	0
1435459_at	flavin containing monooxygenase 2	Fmo2	55990		-14.4563	2.80533	0	0	0	0
1453435_a_at	flavin containing monooxygenase 2	Fmo2	55990		-2.28107	2.97692	0	0	0	0
1454005_at	flavin containing monooxygenase 2	Fmo2	55990		0	1.7909	0	0	0	0
1449525_at	flavin containing monooxygenase 3	Fmo3	14262		0	10.3635	19.829	0	0	0
1425799_at	flavin containing monooxygenase 4	Fmo4	226564		2.09618	3.05193	2.57902	0	0	0
1421709_a_at	flavin containing monooxygenase 5 /// similar to Flavin containing monooxygenase 5	Fmo5 /// LOC100046051	100046051 /// 14263		-8.32123	-5.03782	0	0	-1.28011	0
1440899_at	flavin containing monooxygenase 5 /// similar to Flavin containing monooxygenase 5	Fmo5 /// LOC100046051	100046051 /// 14263		-6.38193	-3.50928	-1.42432	0	0	0
1450332_s_at	flavin containing monooxygenase 5 /// similar to Flavin containing monooxygenase 5	Fmo5 /// LOC100046051	100046051 /// 14263		-6.73816	-4.45374	0	0	0	0
1418496_at	forkhead box A1 /// similar to Hepatocyte nuclear factor 3-alpha (HNF-3A) (Forkhead box protein A1)	Foxa1 /// LOC100047556	100047556 /// 15375		-2.67665	-2.42815	0	0	0	0
1460671_at	glutathione peroxidase 1	Gpx1	14775		-1.34141	-1.41648	0	0	0	-1.09578
1449106_at	glutathione peroxidase 3	Gpx3	14778		2.71462	0	0	0	0	0
1451695_a_at	glutathione peroxidase 4	Gpx4	625249		-1.23495	-1.52165	0	0	0	0
1456193_x_at	glutathione peroxidase 4	Gpx4	625249		-2.55359	-2.37314	0	0	0	0
1417836_at	glutathione peroxidase 7	Gpx7	67305		3.83838	4.69826	0	0	0	-1.79429
1421817_at	glutathione reductase	Gsr	14782		0	-2.36958	0	0	0	0
1441931_x_at	glutathione synthetase	Gss	14854		0	2.13176	0	0	0	0
1448273_at	glutathione synthetase	Gss	14854		-1.72416	1.26334	0	0	0	0
1421041_s_at	glutathione S-transferase, alpha 1 (Ya) /// glutathione S-transferase, alpha 2 (Yc2) /// similar to Glutathione S-transferase, alpha 1 (Ya)	Gsta1 /// Gsta2 /// LOC100042295	100042295 /// 14857 /// 14858		-43.0021	-11.3111	0	0	-1.63367	0
1421040_a_at	glutathione S-transferase, alpha 2 (Yc2)	Gsta2	14858		-100	-12.6544	0	0	-2.281	0
1423436_at	glutathione S-transferase, alpha 3	Gsta3	14859		-1.65038	-1.38284	0	0	0	1.15749
1423437_at	glutathione S-transferase, alpha 3	Gsta3	14859		-2.69274	-1.70042	0	0	0	0
1416368_at	glutathione S-transferase, alpha 4	Gsta4	14860		-5.51312	0	0	0	-1.40026	0
1429395_at	glutathione S-transferase, C-terminal domain containing	Gstcd	67553		2.48465	0	0	0	0	0
1452823_at	glutathione S-transferase kappa 1	Gstk1	76263		-8.79729	-1.47502	0	0	0	0
1416416_x_at	glutathione S-transferase, mu 1	Gstm1	14862		-3.54413	-3.55102	0	0	0	0
1425626_at	glutathione S-transferase, mu 1	Gstm1	14862		-3.3595	-3.45037	0	0	0	0
1425627_x_at	glutathione S-transferase, mu 1	Gstm1	14862		-3.90357	-3.28256	0	0	0	0
1448330_at	glutathione S-transferase, mu 1	Gstm1	14862		-4.16439	-3.93228	0	0	0	0
1416411_at	glutathione S-transferase, mu 2	Gstm2	14863		-5.71964	-3.94323	0	0	0	0
1427473_at	glutathione S-transferase, mu 3	Gstm3	14864		-15.8794	-10.0527	0	0	0	1.90378
1427474_s_at	glutathione S-transferase, mu 3	Gstm3	14864		-11.6882	-6.09568	1.9205	0	0	0
1424835_at	glutathione S-transferase, mu 4	Gstm4	14865		-6.07318	-2.79955	0	0	0	0
1416842_at	glutathione S-transferase, mu 5	Gstm5	14866		6.86751	1.44508	0	0	0	0
1422072_a_at	glutathione S-transferase, mu 6	Gstm6	14867		-8.53992	-5.96131	0	0	0	0
1419072_at	glutathione S-transferase, mu 7	Gstm7	68312		-1.66176	-1.78542	0	0	0	0
1416531_at	glutathione S-transferase omega 1	Gsto1	14873		-1.69405	-1.34542	0	0	0	0
1456036_x_at	glutathione S-transferase omega 1	Gsto1	14873		1.23713	1.376	1.43135	0	0	0
1449575_a_at	glutathione S-transferase, pi 1	Gstp1	14870		-2.7319	-2.79842	0	0	0	0
1418186_at	glutathione S-transferase, theta 1	Gstt1	14871		-1.52748	-1.29576	0	0	0	0
1417883_at	glutathione S-transferase, theta 2	Gstt2	14872		0	0	0	0	0	-1.70358
1423891_at	glutathione S-transferase, theta 3	Gstt3	103140		-3.93586	-5.47828	0	0	0	0
1427552_a_at	glutathione transferase zeta 1 (maleylacetoacetate isomerase)	Gstz1	14874		-2.66945	0	0	0	0	0
1430332_a_at	glucuronidase, beta	Gusb	110006		1.54519	0	0	0	0	0
1448124_at	glucuronidase, beta	Gusb	110006		1.24582	0	0	0	0	0
1450746_at	kelch-like ECH-associated protein 1	Keap1	50868		-1.46143	-1.5224	0	0	0	0
1450747_at	kelch-like ECH-associated protein 1	Keap1	50868		-1.75934	-1.30503	1.44372	0	0	0
1418157_at	nuclear receptor subfamily 2, group F, member 1 /// similar to COUP-TFI	LOC100046044 /// Nr2f1	100046044 /// 13865		2.12328	2.77077	0	0	0	0
1417538_at	solute carrier family 35 (CMP-sialic acid transporter), member 1 /// similar to CMP-sialic acid transporter	LOC100046775 /// Slc35a1	100046775 /// 24060		-2.17156	-1.36688	0	0	0	0
1417539_at	solute carrier family 35 (CMP-sialic acid transporter), member 1 /// similar to CMP-sialic acid transporter	LOC100046775 /// Slc35a1	100046775 /// 24060		-1.65569	0	0	0	0	0
1418326_at	solute carrier family 7 (cationic amino acid transporter, y+ system), member 5 /// similar to solute carrier family 7 (cationic amino acid transporter, y+ system), member 5	LOC100047619 /// Slc7a5	100047619 /// 20539		7.12217	0	0	0	0	0
1441902_x_at	solute carrier family 29 (nucleoside transporters), member 4 /// similar to Solute carrier family 29 (nucleoside transporters), member 4	LOC100048058 /// Slc29a4	100048058 /// 243328		-1.61239	0	0	0	0	0
1429154_at	solute carrier family 35, member F2 /// similar to Solute carrier family 35, member F2	LOC100048307 /// Slc35f2	100048307 /// 72022		0	4.23254	0	0	0	0
1438360_x_at	solute carrier family 25 (mitochondrial carrier, adenine nucleotide translocator), member 5 /// similar to SLC25A5 protein /// similar to ADP/ATP translocase 2 (Adenine nucleotide translocator 2) (ANT 2) (ADP,ATP carrier protein 2) (Solute carrier family 25 member 5)	LOC383528 /// LOC630624 /// Slc25a5	11740 /// 383528 /// 630624		-1.36716	-1.24825	0	0	0	0
1438922_x_at	solute carrier family 25 (mitochondrial carrier, adenine nucleotide translocator), member 5 /// similar to SLC25A5 protein /// similar to ADP/ATP translocase 2 (Adenine nucleotide translocator 2) (ANT 2) (ADP,ATP carrier protein 2) (Solute carrier family 25 member 5)	LOC383528 /// LOC630624 /// Slc25a5	11740 /// 383528 /// 630624		-1.40068	-1.30705	0	0	0	0
1424424_at	solute carrier family 39 (zinc transporter), member 1 /// similar to Zinc transporter ZIP1 (Zinc-iron regulated transporter-like) (Solute carrier family 39 member 1)	LOC635418 /// Slc39a1	30791 /// 635418		-1.70602	0	0	0	0	0
1435828_at	avian musculoaponeurotic fibrosarcoma (v-maf) AS42 oncogene homolog	Maf	17132		0	1.28256	0	0	0	0
1437473_at	avian musculoaponeurotic fibrosarcoma (v-maf) AS42 oncogene homolog	Maf	17132		0	1.86497	0	0	0	3.51581
1444073_at	avian musculoaponeurotic fibrosarcoma (v-maf) AS42 oncogene homolog	Maf	17132		-1.41986	0	0	0	0	0
1447849_s_at	avian musculoaponeurotic fibrosarcoma (v-maf) AS42 oncogene homolog	Maf	17132		-1.35046	1.49451	0	0	0	0
1456060_at	avian musculoaponeurotic fibrosarcoma (v-maf) AS42 oncogene homolog	Maf	17132		1.50768	2.0022	0	0	0	0
1420046_s_at	MAF1 homolog (S. cerevisiae)	Maf1	68877		1.47767	0	0	0	0	0
1451126_at	MAF1 homolog (S. cerevisiae)	Maf1	68877		1.8041	0	0	0	0	0
1451715_at	v-maf musculoaponeurotic fibrosarcoma oncogene family, protein B (avian)	Mafb	16658		-12.331	-2.92137	-4.22289	0	0	-4.11158
1451716_at	v-maf musculoaponeurotic fibrosarcoma oncogene family, protein B (avian)	Mafb	16658		-3.56928	-1.78455	-2.30201	0	0	0
1418936_at	v-maf musculoaponeurotic fibrosarcoma oncogene family, protein F (avian)	Maff	17133		11.7126	0	0	0	0	-5.05583
1434054_at	v-maf musculoaponeurotic fibrosarcoma oncogene family, protein G (avian)	Mafg	17134		0	-3.16106	0	0	0	0
1418616_at	v-maf musculoaponeurotic fibrosarcoma oncogene family, protein K (avian)	Mafk	17135		1.69014	0	0	0	0	0
1434354_at	monoamine oxidase B	Maob	109731		-1.30067	1.70978	1.30776	0	0	0
1415897_a_at	microsomal glutathione S-transferase 1	Mgst1	56615		-1.5483	-1.24921	0	0	0	0
1415898_at	microsomal glutathione S-transferase 1	Mgst1	56615		-8.24556	-4.01973	0	0	0	0
1452592_at	microsomal glutathione S-transferase 2	Mgst2	211666		8.09458	3.98307	0	0	0	0
1448300_at	microsomal glutathione S-transferase 3	Mgst3	66447		11.0207	2.6414	0	0	0	0
1424942_a_at	myelocytomatosis oncogene	Myc	17869		3.3772	0	0	0	0	0
1425349_a_at	myelin basic protein expression factor 2, repressor	Myef2	17876		3.63127	0	0	0	0	0
1425350_a_at	myelin basic protein expression factor 2, repressor	Myef2	17876		2.0717	1.48269	0	0	0	1.65874
1421758_at	N-acetyltransferase 1 (arylamine N-acetyltransferase)	Nat1	17960		-2.93876	0	0	0	0	0
1433692_at	N-acetyltransferase 10	Nat10	98956		-1.53801	-1.34408	0	0	0	0
1447601_x_at	N-acetyltransferase 10	Nat10	98956		3.83348	3.95208	0	0	0	0
1443625_at	N-acetyltransferase 11	Nat11	70999		2.72444	0	0	0	0	0
1452120_at	N-acetyltransferase 11	Nat11	70999		2.64536	2.33156	0	0	0	0
1428453_at	N-acetyltransferase 12	Nat12	70646		-1.2141	0	0	0	0	0
1428409_at	N-acetyltransferase 13	Nat13	72117		1.16793	1.24274	0	0	0	0
1428410_at	N-acetyltransferase 13	Nat13	72117		0	1.28474	0	0	0	0
1428970_at	N-acetyltransferase 13	Nat13	72117		1.4729	1.46216	0	0	0	0
1449981_a_at	N-acetyltransferase 2 (arylamine N-acetyltransferase)	Nat2	17961		-1.79181	-1.65112	1.31579	0	0	0
1418244_at	N-acetyltransferase 5 (ARD1 homolog, S. cerevisiae)	Nat5	67877		1.47448	1.44089	0	0	0	0
1419213_at	N-acetyltransferase 6	Nat6	56441		-2.6854	-1.87925	0	0	0	0
1452001_at	nuclear factor, erythroid derived 2	Nfe2	18022		59.6996	5.5815	0	0	0	3.39633
1416331_a_at	nuclear factor, erythroid derived 2,-like 1	Nfe2l1	18023		-2.94567	-2.15958	0	0	0	0
1416543_at	nuclear factor, erythroid derived 2, like 2	Nfe2l2	18024		1.22117	1.13708	0	0	0	0
1457117_at	nuclear factor, erythroid derived 2, like 2	Nfe2l2	18024		0	3.27371	4.28801	0	0	0
1449983_a_at	NAD(P)H dehydrogenase, quinone 2	Nqo2	18105		-4.38354	0	0	0	0	0
1455590_at	NAD(P)H dehydrogenase, quinone 2	Nqo2	18105		-5.98298	-1.40282	0	0	0	0
1449854_at	nuclear receptor subfamily 0, group B, member 2	Nr0b2	23957		-8.42095	0	0	0	0	0
1426464_at	nuclear receptor subfamily 1, group D, member 1	Nr1d1	217166		-21.1334	-17.4972	0	0	0	0
1416958_at	nuclear receptor subfamily 1, group D, member 2	Nr1d2	353187		-5.16411	0	0	0	0	-2.12813
1416959_at	nuclear receptor subfamily 1, group D, member 2	Nr1d2	353187		-5.00112	0	0	0	0	-2.28338
1416353_at	nuclear receptor subfamily 1, group H, member 2	Nr1h2	22260		-1.19314	0	0	0	0	1.17694
1450444_a_at	nuclear receptor subfamily 1, group H, member 3	Nr1h3	22259		-4.1102	-1.47971	0	0	0	0
1419105_at	nuclear receptor subfamily 1, group H, member 4	Nr1h4	20186		-1.87991	0	0	0	0	0
1425723_at	nuclear receptor subfamily 1, group I, member 2	Nr1i2	18171		-1.78505	0	0	0	0	0
1451807_at	nuclear receptor subfamily 1, group I, member 2	Nr1i2	18171		-2.37042	0	0	0	-1.23938	0
1425392_a_at	nuclear receptor subfamily 1, group I, member 3	Nr1i3	12355		-2.9027	1.81515	0	0	0	0
1418605_at	nuclear receptor subfamily 2, group C, member 1	Nr2c1	22025		-1.47327	-1.81323	0	0	0	0
1449157_at	nuclear receptor subfamily 2, group C, member 1	Nr2c1	22025		-1.29923	-1.40184	0	0	0	0
1454851_at	nuclear receptor subfamily 2, group C, member 2	Nr2c2	22026		1.68727	1.28502	0	0	0	0
1416158_at	nuclear receptor subfamily 2, group F, member 2	Nr2f2	11819		-1.47062	0	0	0	0	0
1416159_at	nuclear receptor subfamily 2, group F, member 2	Nr2f2	11819		-2.26472	0	0	0	0	0
1416160_at	nuclear receptor subfamily 2, group F, member 2	Nr2f2	11819		-1.71709	0	0	0	0	0
1436475_at	nuclear receptor subfamily 2, group F, member 2	Nr2f2	11819		-1.48304	0	0	0	0	0
1460647_a_at	nuclear receptor subfamily 2, group F, member 6	Nr2f6	13864		-3.09251	0	0	0	0	0
1460648_at	nuclear receptor subfamily 2, group F, member 6	Nr2f6	13864		-5.33598	-2.46469	1.44166	0	0	0
1421866_at	nuclear receptor subfamily 3, group C, member 1	Nr3c1	14815		0	1.74293	0	0	0	0
1421867_at	nuclear receptor subfamily 3, group C, member 1	Nr3c1	14815		-1.30699	0	0	0	0	0
1457635_s_at	nuclear receptor subfamily 3, group C, member 1	Nr3c1	14815		-1.22968	1.25159	0	0	0	0
1460303_at	nuclear receptor subfamily 3, group C, member 1	Nr3c1	14815		0	1.16563	1.24273	0	0	0
1435991_at	nuclear receptor subfamily 3, group C, member 2	Nr3c2	110784		-13.6778	-2.77324	0	0	0	0
1416505_at	nuclear receptor subfamily 4, group A, member 1	Nr4a1	15370		-1.80837	0	0	0	0	0
1450749_a_at	nuclear receptor subfamily 4, group A, member 2	Nr4a2	18227		-4.15983	0	0	0	0	0
1438796_at	nuclear receptor subfamily 4, group A, member 3	Nr4a3	18124		-3.55769	0	0	0	0	0
1420410_at	nuclear receptor subfamily 5, group A, member 2	Nr5a2	26424		-3.23999	-1.82702	0	0	0	0
1449706_s_at	Nuclear receptor subfamily 5, group A, member 2	Nr5a2	26424		-4.99134	-2.90035	0	0	0	0
1428825_at	nuclear receptor subfamily 6, group A, member 1	Nr6a1	14536		-2.3506	-1.82852	0	0	0	0
1428826_at	nuclear receptor subfamily 6, group A, member 1	Nr6a1	14536		-3.36162	-1.90869	0	0	0	0
1416933_at	P450 (cytochrome) oxidoreductase	Por	18984		1.44998	2.19411	0	0	0	-2.00294
1450639_at	solute carrier family 28 (sodium-coupled nucleoside transporter), member 2 /// novel protein similar to solute carrier family 28 (sodium-coupled nucleoside transporter) member 2 (Slc28a2)	RP23-357I14.1 /// Slc28a2	269346 /// 381417		5.01713	0	0	0	0	0
1450245_at	solute carrier family 10, member 2	Slc10a2	20494		-11.0397	-8.94325	0	0	0	1.8404
1436302_at	solute carrier family 10 (sodium/bile acid cotransporter family), member 7	Slc10a7	76775		0	1.23966	0	0	0	0
1420361_at	solute carrier family 11 (proton-coupled divalent metal ion transporters), member 1	Slc11a1	18173		1.50494	0	0	0	0	0
1417584_at	solute carrier family 11 (proton-coupled divalent metal ion transporters), member 2	Slc11a2	18174		1.53758	0	0	0	0	0
1426441_at	solute carrier family 11 (proton-coupled divalent metal ion transporters), member 2	Slc11a2	18174		-2.57691	-1.86251	0	0	0	1.93903
1441709_at	Solute carrier family 11 (proton-coupled divalent metal ion transporters), member 2	Slc11a2	18174		-1.59839	-1.80333	0	0	0	0
1452078_a_at	solute carrier family 11 (proton-coupled divalent metal ion transporters), member 2	Slc11a2	18174		1.95862	0	0	0	0	0
1417622_at	solute carrier family 12, member 2	Slc12a2	20496		-1.75192	0	0	0	0	0
1417623_at	solute carrier family 12, member 2	Slc12a2	20496		-2.74467	-1.7967	0	0	0	0
1417446_at	solute carrier family 12, member 4	Slc12a4	20498		-1.73848	-4.12612	0	0	0	0
1449878_a_at	solute carrier family 12, member 6	Slc12a6	107723		2.02538	1.38637	0	0	0	0
1418257_at	solute carrier family 12, member 7	Slc12a7	20499		-1.81113	0	0	0	0	0
1449011_at	solute carrier family 12, member 7	Slc12a7	20499		-1.77742	0	0	0	0	0
1418857_at	solute carrier family 13 (sodium-dependent dicarboxylate transporter), member 2	Slc13a2	20500		-6.55222	-5.81485	0	0	0	0
1416560_at	solute carrier family 13 (sodium-dependent dicarboxylate transporter), member 3	Slc13a3	114644		3.55725	10.7481	0	0	0	1.50417
1438377_x_at	solute carrier family 13 (sodium-dependent dicarboxylate transporter), member 3	Slc13a3	114644		4.79857	13.9493	0	0	0	1.43069
1439385_x_at	Solute carrier family 13 (sodium-dependent dicarboxylate transporter), member 3	Slc13a3	114644		2.12634	3.24652	0	0	0	0
1459729_at	solute carrier family 13 (sodium-dependent citrate transporter), member 5	Slc13a5	237831		-2.42769	-2.11151	0	0	0	0
1428114_at	solute carrier family 14 (urea transporter), member 1	Slc14a1	108052		35.7307	8.79081	0	0	0	0
1448640_at	solute carrier family 14 (urea transporter), member 1	Slc14a1	108052		17.9259	5.34931	0	0	0	0
1420697_at	solute carrier family 15, member 3	Slc15a3	65221		1.6284	1.68674	0	0	0	2.39217
1448385_at	solute carrier family 15, member 4	Slc15a4	100561		-1.47283	0	0	0	0	0
1415802_at	solute carrier family 16 (monocarboxylic acid transporters), member 1	Slc16a1	20501		3.98378	3.2882	1.37536	0	0	1.61155
1446274_at	solute carrier family 16 (monocarboxylic acid transporters), member 1	Slc16a1	20501		0	2.4893	0	0	0	0
1434592_at	solute carrier family 16 (monocarboxylic acid transporters), member 10	Slc16a10	72472		-1.95901	-6.27769	-1.3616	0	0	0
1436368_at	solute carrier family 16 (monocarboxylic acid transporters), member 10	Slc16a10	72472		0	-5.2796	0	0	0	0
1453675_at	solute carrier family 16 (monocarboxylic acid transporters), member 10	Slc16a10	72472		0	-3.80585	0	0	0	0
1434188_at	solute carrier family 16 (monocarboxylic acid transporters), member 12	Slc16a12	240638		1.64623	1.88918	0	0	0	0
1418445_at	solute carrier family 16 (monocarboxylic acid transporters), member 2	Slc16a2	20502		-4.73753	0	0	0	0	0
1418446_at	solute carrier family 16 (monocarboxylic acid transporters), member 2	Slc16a2	20502		-5.5202	-1.26534	0	0	0	0
1449005_at	solute carrier family 16 (monocarboxylic acid transporters), member 3	Slc16a3	80879		8.98965	0	0	0	0	0
1434473_at	solute carrier family 16 (monocarboxylic acid transporters), member 5	Slc16a5	217316		0	7.52072	0	0	0	0
1417884_at	solute carrier family 16 (monocarboxylic acid transporters), member 6	Slc16a6	104681		2.69661	0	0	0	0	0
1448502_at	solute carrier family 16 (monocarboxylic acid transporters), member 7	Slc16a7	20503		0	3.06342	0	0	0	0
1429726_at	solute carrier family 16 (monocarboxylic acid transporters), member 9	Slc16a9	66859		-1.97908	0	0	0	0	0
1454104_a_at	solute carrier family 16 (monocarboxylic acid transporters), member 9	Slc16a9	66859		0	3.09807	0	0	0	0
1417280_at	solute carrier family 17 (sodium phosphate), member 1	Slc17a1	20504		-21.1842	0	0	0	0	0
1425033_at	solute carrier family 17 (sodium phosphate), member 2	Slc17a2	218103		-4.53177	2.17815	0	0	0	0
1425034_at	solute carrier family 17 (sodium phosphate), member 2	Slc17a2	218103		-4.09798	2.06865	1.18134	0	-1.16773	0
1418923_at	solute carrier family 17 (sodium phosphate), member 3	Slc17a3	105355		-3.65689	0	0	0	0	0
1429116_at	solute carrier family 17 (anion/sugar transporter), member 5	Slc17a5	235504		-4.69181	-2.03185	0	0	0	0
1437079_at	solute carrier family 18 (vesicular monoamine), member 2	Slc18a2	214084		6.49931	3.1069	0	0	0	0
1420138_at	solute carrier family 19 (sodium/hydrogen exchanger), member 1	Slc19a1	20509		1.28312	-1.6368	0	0	0	0
1448132_at	solute carrier family 19 (sodium/hydrogen exchanger), member 1	Slc19a1	20509		0	-2.36119	0	0	0	0
1417902_at	solute carrier family 19 (thiamine transporter), member 2	Slc19a2	116914		-1.49574	-1.46052	0	0	0	0
1441315_s_at	solute carrier family 19 (thiamine transporter), member 2	Slc19a2	116914		-1.54324	-1.21485	0	0	0	0
1433094_at	solute carrier family 1 (glial high affinity glutamate transporter), member 2	Slc1a2	20511		-7.61929	-6.71363	0	0	0	0
1451627_a_at	solute carrier family 1 (glial high affinity glutamate transporter), member 2	Slc1a2	20511		-39.4013	-15.4039	0	0	0	0
1423549_at	solute carrier family 1 (glutamate/neutral amino acid transporter), member 4	Slc1a4	55963		11.3853	14.4587	0	0	0	0
1423550_at	solute carrier family 1 (glutamate/neutral amino acid transporter), member 4	Slc1a4	55963		14.7682	22.2791	0	0	0	0
1456003_a_at	solute carrier family 1 (glutamate/neutral amino acid transporter), member 4	Slc1a4	55963		3.1428	3.98969	0	0	0	0
1416629_at	solute carrier family 1 (neutral amino acid transporter), member 5	Slc1a5	20514		9.95285	2.17076	0	0	0	0
1440379_at	solute carrier family 1 (neutral amino acid transporter), member 5	Slc1a5	20514		3.92123	0	0	0	0	0
1438824_at	solute carrier family 20, member 1	Slc20a1	20515		3.33303	0	0	0	0	0
1448568_a_at	solute carrier family 20, member 1	Slc20a1	20515		7.83026	2.11679	0	0	0	0
1434235_at	solute carrier family 20, member 2	Slc20a2	20516		-1.64409	0	0	0	0	0
1451768_a_at	solute carrier family 20, member 2	Slc20a2	20516		-1.48219	0	1.52491	0	0	0
1418118_at	solute carrier family 22 (organic cation transporter), member 1	Slc22a1	20517		-78.6053	-3.16402	0	0	0	0
1419129_at	solute carrier family 22 (organic cation transporter), member 13	Slc22a13	102570		-2.33542	0	0	0	0	0
1448209_a_at	solute carrier family 22 (organic cation transporter), member 17	Slc22a17	59049		2.38497	2.15367	0	0	0	0
1417809_at	solute carrier family 22 (organic cation transporter), member 18	Slc22a18	18400		-9.91436	-1.47205	0	0	0	0
1427531_a_at	solute carrier family 22 (organic cation transporter), member 18	Slc22a18	18400		-12.2399	0	0	0	0	0
1420444_at	solute carrier family 22 (organic cation transporter), member 3	Slc22a3	20519		-5.27119	-2.06573	0	0	0	0
1417639_at	solute carrier family 22 (organic cation transporter), member 4	Slc22a4	30805		6.43299	0	0	0	0	0
1450395_at	solute carrier family 22 (organic cation transporter), member 5	Slc22a5	20520		-1.96129	-1.44477	0	0	0	-1.63433
1451460_a_at	solute carrier family 22 (organic anion transporter), member 7	Slc22a7	108114		-33.6905	0	0	0	0	0
1421912_at	solute carrier family 23 (nucleobase transporters), member 1	Slc23a1	20522		-3.39919	-1.47795	0	0	0	0
1450404_at	solute carrier family 23 (nucleobase transporters), member 1	Slc23a1	20522		-3.8484	-2.33317	0	0	0	0
1417329_at	solute carrier family 23 (nucleobase transporters), member 2	Slc23a2	54338		0	2.07071	1.43197	0	0	-1.25162
1460042_at	solute carrier family 23 (nucleobase transporters), member 3	Slc23a3	22626		5.79826	0	0	0	0	0
1424308_at	solute carrier family 24 (sodium/potassium/calcium exchanger), member 3	Slc24a3	94249		2.5503	0	0	0	0	0
1417811_at	solute carrier family 24 (sodium/potassium/calcium exchanger), member 6	Slc24a6	170756		-1.82624	0	1.75244	0	0	0
1428190_at	solute carrier family 25 (mitochondrial carrier, citrate transporter), member 1	Slc25a1	13358		-2.57306	-2.81849	0	0	0	0
1416954_at	solute carrier family 25 (mitochondrial carrier, dicarboxylate transporter), member 10	Slc25a10	27376		-5.53291	0	0	0	-1.16427	0
1416955_at	solute carrier family 25 (mitochondrial carrier, dicarboxylate transporter), member 10	Slc25a10	27376		-6.60895	0	0	0	-1.20617	0
1426586_at	solute carrier family 25 (mitochondrial carrier oxoglutarate carrier), member 11	Slc25a11	67863		0	1.43564	0	0	0	0
1449481_at	solute carrier family 25 (mitochondrial carrier, adenine nucleotide translocator), member 13	Slc25a13	50799		0	1.45977	0	0	0	-1.29207
1420966_at	solute carrier family 25 (mitochondrial carrier ornithine transporter), member 15	Slc25a15	18408		-4.80586	0	0	0	0	0
1420967_at	solute carrier family 25 (mitochondrial carrier ornithine transporter), member 15	Slc25a15	18408		-4.46809	-1.50959	-1.1815	0	0	0
1434996_at	solute carrier family 25 (mitochondrial carrier, Graves disease autoantigen), member 16	Slc25a16	73132		-3.60885	-1.21726	0	-1.21179	0	0
1424912_at	solute carrier family 25 (mitochondrial carrier, peroxisomal membrane protein), member 17	Slc25a17	20524		-2.36896	-2.0259	0	0	0	0
1424316_at	solute carrier family 25 (mitochondrial thiamine pyrophosphate carrier), member 19	Slc25a19	67283		-2.56942	-2.77739	0	0	0	0
1424317_at	solute carrier family 25 (mitochondrial thiamine pyrophosphate carrier), member 19	Slc25a19	67283		0	-6.01599	0	0	0	0
1437459_x_at	solute carrier family 25 (mitochondrial thiamine pyrophosphate carrier), member 19	Slc25a19	67283		-2.18066	-2.32341	-1.76093	0	0	0
1423108_at	solute carrier family 25 (mitochondrial carnitine/acylcarnitine translocase), member 20	Slc25a20	57279		-2.23865	1.42663	0	-1.2708	-1.21766	-1.20973
1423109_s_at	solute carrier family 25 (mitochondrial carnitine/acylcarnitine translocase), member 20	Slc25a20	57279		-2.38151	1.39747	0	0	0	0
1452653_at	solute carrier family 25 (mitochondrial carrier, glutamate), member 22	Slc25a22	68267		-3.92806	-1.23792	0	0	0	0
1419045_at	solute carrier family 25 (mitochondrial carrier; phosphate carrier), member 23	Slc25a23	66972		-5.10743	-1.98711	0	0	0	0
1427483_at	solute carrier family 25 (mitochondrial carrier, phosphate carrier), member 24	Slc25a24	229731		2.31018	0	0	0	0	0
1452717_at	solute carrier family 25 (mitochondrial carrier, phosphate carrier), member 24	Slc25a24	229731		6.45667	2.91389	0	0	0	0
1424735_at	solute carrier family 25 (mitochondrial carrier, phosphate carrier), member 25	Slc25a25	227731		-10.5028	0	-2.68188	0	0	0
1447856_x_at	solute carrier family 25 (mitochondrial carrier, phosphate carrier), member 25	Slc25a25	227731		-5.16658	0	-4.19701	0	0	0
1428929_s_at	solute carrier family 25 (mitochondrial carrier, phosphate carrier), member 26	Slc25a26	67582		-1.82387	0	0	0	0	0
1424776_a_at	solute carrier family 25, member 28	Slc25a28	246696		-1.92509	-2.28724	0	0	0	0
1423981_x_at	solute carrier family 25 (mitochondrial carrier, palmitoylcarnitine transporter), member 29	Slc25a29	214663		3.96727	0	0	0	0	0
1438188_x_at	solute carrier family 25 (mitochondrial carrier, palmitoylcarnitine transporter), member 29	Slc25a29	214663		1.32456	0	0	0	0	0
1416300_a_at	solute carrier family 25 (mitochondrial carrier, phosphate carrier), member 3	Slc25a3	18674		-1.02943	-1.08475	-1.08446	0	0	0
1420835_at	solute carrier family 25, member 30	Slc25a30	67554		-3.2197	0	0	0	0	0
1420836_at	solute carrier family 25, member 30	Slc25a30	67554		-3.28295	0	0	0	0	0
1425948_a_at	solute carrier family 25, member 30	Slc25a30	67554		-3.12365	0	0	0	0	0
1450018_s_at	solute carrier family 25, member 30	Slc25a30	67554		-3.28399	0	0	0	0	0
1424211_at	solute carrier family 25, member 33	Slc25a33	70556		1.50869	1.36336	0	0	-1.33575	-1.27542
1455506_at	solute carrier family 25, member 34	Slc25a34	384071		-2.21489	0	0	0	0	0
1419656_at	solute carrier family 25, member 36	Slc25a36	192287		8.4272	4.79529	0	0	0	0
1419657_a_at	solute carrier family 25, member 36	Slc25a36	192287		5.6047	3.99286	0	0	0	0
1447297_at	Solute carrier family 25, member 36	Slc25a36	192287		1.92575	0	0	0	0	0
1417750_a_at	solute carrier family 25, member 37	Slc25a37	67712		17.4451	2.36656	0	0	0	0
1424418_at	solute carrier family 25, member 38	Slc25a38	208638		1.85044	0	0	0	0	0
1439410_x_at	solute carrier family 25, member 39	Slc25a39	68066		-1.19194	-1.29724	0	0	0	0
1440118_at	solute carrier family 25, member 39	Slc25a39	68066		-3.44606	0	0	0	0	0
1447783_x_at	solute carrier family 25, member 39	Slc25a39	68066		-1.14561	-1.25302	0	0	0	0
1453111_a_at	solute carrier family 25, member 39	Slc25a39	68066		-1.47745	-1.51386	0	0	0	0
1455639_at	Solute carrier family 25, member 39	Slc25a39	68066		-2.47895	-2.58717	0	0	0	0
1456176_x_at	solute carrier family 25, member 39	Slc25a39	68066		-1.24495	-1.25078	0	0	0	0
1424562_a_at	solute carrier family 25 (mitochondrial carrier, adenine nucleotide translocator), member 4	Slc25a4	11739		14.6303	15.1597	1.85289	0	0	0
1434897_a_at	solute carrier family 25 (mitochondrial carrier, adenine nucleotide translocator), member 4	Slc25a4	11739		18.1027	17.3668	0	0	0	0
1455069_x_at	solute carrier family 25 (mitochondrial carrier, adenine nucleotide translocator), member 4	Slc25a4	11739		21.4014	21.608	2.206	0	0	0
1424790_at	solute carrier family 25, member 42	Slc25a42	73095		-2.90091	-1.76608	0	0	0	0
1433448_at	solute carrier family 25, member 44	Slc25a44	229517		-2.98642	-3.27499	0	0	0	0
1436909_at	solute carrier family 25, member 44	Slc25a44	229517		-2.50177	-3.4592	-1.62195	0	0	0
1426883_at	solute carrier family 25, member 45	Slc25a45	107375		-2.97176	-2.81154	-1.72712	0	1.26213	0
1418134_at	solute carrier family 25, member 46	Slc25a46	67453		-1.19116	-1.21003	0	0	-1.15363	-1.29333
1448970_at	solute carrier family 25, member 46	Slc25a46	67453		0	0	1.21005	0	0	-1.23836
1423772_x_at	solute carrier family 25 (mitochondrial carrier, adenine nucleotide translocator), member 5	Slc25a5	11740		0	-1.1023	0	0	0	0
1434801_x_at	solute carrier family 25 (mitochondrial carrier, adenine nucleotide translocator), member 5	Slc25a5	11740		0	-1.09616	0	0	0	0
1436874_x_at	solute carrier family 25 (mitochondrial carrier, adenine nucleotide translocator), member 5	Slc25a5	11740		-1.15318	-1.186	0	0	0	0
1451239_a_at	solute carrier family 26 (sulfate transporter), member 1	Slc26a1	231583		-6.63291	-1.57113	0	0	0	0
1458327_x_at	solute carrier family 26 (sulfate transporter), member 1	Slc26a1	231583		-4.60954	-1.37509	0	0	0	0
1436865_at	solute carrier family 26, member 11	Slc26a11	268512		-3.31432	0	0	0	0	0
1421145_at	solute carrier family 26 (sulfate transporter), member 2	Slc26a2	13521		-1.62168	-2.41006	0	0	0	0
1419725_at	solute carrier family 26, member 4	Slc26a4	23985		-1.95289	0	0	0	0	0
1416316_at	solute carrier family 27 (fatty acid transporter), member 2	Slc27a2	26458		-1.80954	0	1.1497	-1.08741	0	-1.17478
1424441_at	solute carrier family 27 (fatty acid transporter), member 4	Slc27a4	26569		-2.50185	-2.55008	0	0	0	0
1449112_at	solute carrier family 27 (fatty acid transporter), member 5	Slc27a5	26459		-5.92241	-1.75783	0	0	0	0
1419570_at	solute carrier family 28 (sodium-coupled nucleoside transporter), member 3	Slc28a3	114304		0	-3.55617	0	0	0	0
1451782_a_at	solute carrier family 29 (nucleoside transporters), member 1	Slc29a1	63959		-1.99292	-1.74675	0	0	0	0
1455731_at	solute carrier family 29 (nucleoside transporters), member 3	Slc29a3	71279		2.18351	1.72241	0	0	0	0
1426599_a_at	solute carrier family 2 (facilitated glucose transporter), member 1	Slc2a1	20525		14.5033	1.45952	0	0	0	0
1426600_at	solute carrier family 2 (facilitated glucose transporter), member 1	Slc2a1	20525		7.98282	0	0	0	0	0
1434773_a_at	solute carrier family 2 (facilitated glucose transporter), member 1	Slc2a1	20525		9.42527	0	0	0	0	0
1449477_s_at	solute carrier family 2 (facilitated glucose transporter), member 10	Slc2a10	170441		0	2.36062	0	0	0	0
1435387_at	solute carrier family 2 (facilitated glucose transporter), member 13	Slc2a13	239606		0	2.66414	0	0	0	0
1449067_at	solute carrier family 2 (facilitated glucose transporter), member 2	Slc2a2	20526		0	1.69583	0	0	0	-1.36325
1421924_at	solute carrier family 2 (facilitated glucose transporter), member 3	Slc2a3	20527		8.63015	0	0	0	0	0
1427770_a_at	solute carrier family 2 (facilitated glucose transporter), member 3	Slc2a3	20527		3.5648	0	0	0	0	0
1437052_s_at	solute carrier family 2 (facilitated glucose transporter), member 3	Slc2a3	20527		43.6117	7.60097	0	0	0	0
1455898_x_at	solute carrier family 2 (facilitated glucose transporter), member 3	Slc2a3	20527		11.7332	2.73564	0	0	0	0
1415958_at	solute carrier family 2 (facilitated glucose transporter), member 4	Slc2a4	20528		2.66853	0	0	0	0	0
1415959_at	solute carrier family 2 (facilitated glucose transporter), member 4	Slc2a4	20528		12.4094	0	0	0	0	0
1416639_at	solute carrier family 2 (facilitated glucose transporter), member 5	Slc2a5	56485		-1.67564	-1.56464	0	0	0	-1.64265
1450628_at	solute carrier family 2, (facilitated glucose transporter), member 8	Slc2a8	56017		-1.83376	-1.43767	0	0	0	0
1426568_at	solute carrier family 2 (facilitated glucose transporter), member 9	Slc2a9	117591		-2.64913	0	0	0	0	0
1422786_at	solute carrier family 30 (zinc transporter), member 1	Slc30a1	22782		-1.81073	0	0	0	0	0
1436164_at	solute carrier family 30 (zinc transporter), member 1	Slc30a1	22782		-1.39481	0	0	0	0	0
1438751_at	solute carrier family 30, member 10	Slc30a10	226781		0	-2.13529	0	0	0	0
1439934_at	solute carrier family 30, member 10	Slc30a10	226781		0	-1.8554	0	0	0	1.69656
1418843_at	solute carrier family 30 (zinc transporter), member 4	Slc30a4	22785		0	1.81483	0	0	0	0
1424241_at	solute carrier family 30 (zinc transporter), member 6	Slc30a6	210148		-1.38807	1.19099	0	0	0	0
1450697_at	solute carrier family 30 (zinc transporter), member 7	Slc30a7	66500		-1.33967	0	0	0	0	0
1426668_at	solute carrier family 30 (zinc transporter), member 9	Slc30a9	109108		0	-1.29088	-1.2467	0	0	0
1433750_at	solute carrier family 31, member 1	Slc31a1	20529		-1.53259	0	0	0	0	0
1455285_at	solute carrier family 31, member 1	Slc31a1	20529		-1.66836	0	0	0	0	0
1453721_a_at	solute carrier family 31, member 2	Slc31a2	20530		0	2.4912	0	0	0	0
1447574_s_at	Solute carrier family 32 (GABA vesicular transporter), member 1	Slc32a1	22348		-2.31608	0	0	0	0	0
1423621_a_at	solute carrier family 33 (acetyl-CoA transporter), member 1	Slc33a1	11416		-2.60703	-1.48891	0	0	0	0
1422827_x_at	solute carrier family 35 (UDP-galactose transporter), member A2	Slc35a2	22232		-1.32284	0	0	0	0	0
1432533_a_at	solute carrier family 35 (UDP-galactose transporter), member A2	Slc35a2	22232		-1.24776	-1.36923	0	0	0	0
1436664_a_at	solute carrier family 35 (UDP-galactose transporter), member A2	Slc35a2	22232		-2.15177	0	0	0	0	0
1439433_a_at	solute carrier family 35 (UDP-galactose transporter), member A2	Slc35a2	22232		-1.75509	-2.58797	0	0	0	0
1457024_x_at	solute carrier family 35 (UDP-galactose transporter), member A2	Slc35a2	22232		-1.39406	0	0	0	0	0
1424579_at	solute carrier family 35 (UDP-N-acetylglucosamine (UDP-GlcNAc) transporter), member 3	Slc35a3	229782		-2.75215	0	0	0	0	0
1424580_at	solute carrier family 35 (UDP-N-acetylglucosamine (UDP-GlcNAc) transporter), member 3	Slc35a3	229782		0	2.33529	1.94739	0	0	0
1429648_at	solute carrier family 35 (UDP-N-acetylglucosamine (UDP-GlcNAc) transporter), member 3	Slc35a3	229782		-1.8439	0	0	0	0	0
1429649_at	solute carrier family 35 (UDP-N-acetylglucosamine (UDP-GlcNAc) transporter), member 3	Slc35a3	229782		-1.84544	1.54311	1.48298	0	0	0
1416110_at	solute carrier family 35, member A4	Slc35a4	67843		1.85123	0	0	0	0	0
1456013_x_at	solute carrier family 35, member A4	Slc35a4	67843		1.9063	0	0	0	0	0
1419972_at	Solute carrier family 35, member A5	Slc35a5	74102		-2.06772	0	-2.66285	0	0	0
1423457_at	solute carrier family 35, member A5	Slc35a5	74102		-1.63875	0	0	0	0	0
1423458_at	solute carrier family 35, member A5	Slc35a5	74102		-4.71446	-2.45579	0	0	0	0
1448769_at	solute carrier family 35, member B1	Slc35b1	110172		-3.4464	-2.17289	-1.23671	0	0	0
1423927_at	solute carrier family 35, member B2	Slc35b2	73836		-1.41302	1.28579	0	0	0	0
1429007_at	solute carrier family 35, member B2	Slc35b2	73836		-2.54329	0	0	0	0	0
1448937_at	solute carrier family 35, member B3	Slc35b3	108652		0	1.37053	0	0	0	0
1416548_at	solute carrier family 35, member B4	Slc35b4	58246		-1.86102	0	0	0	0	0
1416549_at	solute carrier family 35, member B4	Slc35b4	58246		-1.28383	0	0	0	0	0
1416550_at	solute carrier family 35, member B4	Slc35b4	58246		0	1.41196	0	0	0	0
1452139_at	solute carrier family 35, member C1	Slc35c1	228368		0	-1.57315	0	0	0	0
1433595_at	solute carrier family 35 (UDP-glucuronic acid/UDP-N-acetylgalactosamine dual transporter), member D1	Slc35d1	242585		-4.40205	-2.55732	0	0	0	0
1445629_at	Solute carrier family 35 (UDP-glucuronic acid/UDP-N-acetylgalactosamine dual transporter), member D1	Slc35d1	242585		0	0	1.75765	0	0	0
1453300_at	solute carrier family 35, member D2	Slc35d2	70484		-5.22821	-1.77164	0	0	0	0
1428642_at	solute carrier family 35, member D3	Slc35d3	76157		7.32667	0	0	0	0	0
1434103_at	solute carrier family 35, member E1	Slc35e1	270066		-2.50402	-2.07815	0	0	0	0
1428805_at	solute carrier family 35, member E3	Slc35e3	215436		-3.59073	-6.0382	-1.98823	0	0	0
1436693_x_at	solute carrier family 35, member E4	Slc35e4	103710		-2.03128	0	0	0	0	0
1432142_at	solute carrier family 35, member F4	Slc35f4	75288		0	-2.69976	0	0	0	0
1452059_at	solute carrier family 35, member F5	Slc35f5	74150		1.24226	0	0	0	0	0
1428793_at	solute carrier family 36 (proton/amino acid symporter), member 1	Slc36a1	215335		-1.63098	0	0	0	0	0
1436521_at	solute carrier family 36 (proton/amino acid symporter), member 2	Slc36a2	246049		18.4782	0	0	0	0	0
1426601_at	solute carrier family 37 (glycerol-3-phosphate transporter), member 1	Slc37a1	224674		-3.10252	-3.59672	0	0	0	0
1417042_at	solute carrier family 37 (glucose-6-phosphate transporter), member 4	Slc37a4	14385		1.41449	-1.63831	0	0	0	-1.4992
1415903_at	solute carrier family 38, member 1	Slc38a1	105727		2.9005	1.32806	0	0	0	0
1454764_s_at	solute carrier family 38, member 1	Slc38a1	105727		42.0914	11.9893	0	0	0	0
1427294_a_at	solute carrier family 38, member 10	Slc38a10	72055		-1.46952	-1.7322	0	0	0	0
1427295_at	solute carrier family 38, member 10	Slc38a10	72055		-1.30385	-1.54786	0	0	0	0
1434616_at	Solute carrier family 38, member 10	Slc38a10	72055		0	-2.90103	0	0	0	0
1434617_x_at	solute carrier family 38, member 10	Slc38a10	72055		-2.04188	-2.73717	0	0	0	0
1456241_a_at	solute carrier family 38, member 10	Slc38a10	72055		0	-1.23038	-1.25507	0	0	0
1426722_at	solute carrier family 38, member 2	Slc38a2	67760		0	-1.24265	-1.32327	0	0	0
1429593_at	solute carrier family 38, member 2	Slc38a2	67760		-1.51288	0	0	0	0	0
1418706_at	solute carrier family 38, member 3	Slc38a3	76257		-3.8396	-2.02427	0	0	0	0
1446013_at	solute carrier family 38, member 3	Slc38a3	76257		-5.61052	-3.08473	0	0	0	0
1428111_at	solute carrier family 38, member 4	Slc38a4	69354		-1.47806	0	0	0	0	0
1448889_at	solute carrier family 38, member 4	Slc38a4	69354		-1.83731	-1.15195	0	0	0	0
1454622_at	solute carrier family 38, member 5	Slc38a5	209837		44.0024	6.57793	0	0	0	0
1457266_at	solute carrier family 38, member 6	Slc38a6	625098		-1.24536	1.1996	0	0	0	0
1455295_at	solute carrier family 38, member 7	Slc38a7	234595		-1.57183	0	0	0	0	0
1436456_at	solute carrier family 38, member 9	Slc38a9	268706		1.32963	0	0	0	0	0
1447784_x_at	solute carrier family 38, member 9	Slc38a9	268706		1.81881	0	0	0	0	0
1454283_at	solute carrier family 38, member 9	Slc38a9	268706		2.81213	0	0	0	0	0
1456338_at	solute carrier family 38, member 9	Slc38a9	268706		1.58087	0	0	0	0	0
1433751_at	solute carrier family 39 (zinc transporter), member 10	Slc39a10	227059		1.68191	0	0	0	0	0
1439041_at	solute carrier family 39 (zinc transporter), member 10	Slc39a10	227059		6.80581	2.74764	0	0	0	0
1424905_a_at	solute carrier family 39 (metal ion transporter), member 11	Slc39a11	69806		-1.60555	-1.79071	0	0	0	0
1457770_at	solute carrier family 39 (zinc transporter), member 14	Slc39a14	213053		-2.24922	-2.4849	0	0	0	0
1443163_at	solute carrier family 39 (zinc transporter), member 2	Slc39a2	214922		-3.34089	0	0	0	0	0
1417881_at	solute carrier family 39 (zinc transporter), member 3	Slc39a3	106947		2.13727	0	0	0	0	0
1417882_at	solute carrier family 39 (zinc transporter), member 3	Slc39a3	106947		-1.98901	0	0	0	0	0
1451139_at	solute carrier family 39 (zinc transporter), member 4	Slc39a4	72027		0	-1.15951	0	0	0	-1.75918
1429523_a_at	solute carrier family 39 (metal ion transporter), member 5	Slc39a5	72002		13.7437	6.56445	0	0	0	0
1424674_at	solute carrier family 39 (metal ion transporter), member 6	Slc39a6	106957		2.43413	1.83032	0	0	0	0
1447893_x_at	solute carrier family 39 (metal ion transporter), member 6	Slc39a6	106957		-7.13028	0	0	0	0	0
1416949_s_at	solute carrier family 39 (zinc transporter), member 7	Slc39a7	14977		-1.60827	-1.45448	0	0	0	0
1416832_at	solute carrier family 39 (metal ion transporter), member 8	Slc39a8	67547		0	1.48296	0	0	0	0
1448482_at	solute carrier family 39 (metal ion transporter), member 8	Slc39a8	67547		1.80597	2.74512	1.90339	0	0	0
1452765_at	solute carrier family 39 (zinc transporter), member 9	Slc39a9	328133		-1.51422	0	0	0	0	0
1448741_at	solute carrier family 3, member 1	Slc3a1	20532		-2.21115	-13.3062	0	1.7829	1.98508	2.08253
1425364_a_at	solute carrier family 3 (activators of dibasic and neutral amino acid transport), member 2	Slc3a2	17254		1.96592	0	0	0	0	0
1417061_at	solute carrier family 40 (iron-regulated transporter), member 1	Slc40a1	53945		2.15628	2.2812	0	0	0	0
1448566_at	solute carrier family 40 (iron-regulated transporter), member 1	Slc40a1	53945		3.49163	4.03423	0	0	0	0
1460565_at	solute carrier family 41, member 1	Slc41a1	98396		-1.95896	-1.59724	0	0	0	0
1452445_at	Solute carrier family 41, member 2	Slc41a2	338365		-100	-15.0635	0	0	2.06423	2.3922
1425439_a_at	solute carrier family 41, member 3	Slc41a3	71699		4.87629	4.03872	0	0	0	0
1425440_x_at	solute carrier family 41, member 3	Slc41a3	71699		12.6792	7.91028	0	0	0	0
1451707_s_at	solute carrier family 41, member 3	Slc41a3	71699		11.0275	7.35626	0	0	0	0
1453255_at	solute carrier family 43, member 1	Slc43a1	72401		13.728	3.62721	0	0	0	0
1434308_at	solute carrier family 43, member 2	Slc43a2	215113		0	1.98754	0	0	0	0
1422788_at	solute carrier family 43, member 3	Slc43a3	58207		4.25661	0	0	0	0	0
1433645_at	solute carrier family 44, member 1	Slc44a1	100434		-1.39463	-1.59356	-1.31502	0	0	1.37531
1428065_at	solute carrier family 44, member 2	Slc44a2	68682		3.44505	1.91504	0	0	0	0
1438559_x_at	solute carrier family 44, member 2	Slc44a2	68682		5.39408	2.28001	0	0	0	0
1438860_a_at	solute carrier family 44, member 2	Slc44a2	68682		1.9733	1.76868	0	0	0	1.33857
1425109_at	solute carrier family 44, member 3	Slc44a3	213603		1.57718	1.91037	0	0	0	0
1436252_at	solute carrier family 45, member 1	Slc45a1	242773		-1.65273	-1.89568	0	0	0	0
1426663_s_at	solute carrier family 45, member 3	Slc45a3	212980		-5.18467	0	0	0	0	0
1426664_x_at	solute carrier family 45, member 3	Slc45a3	212980		-3.65496	0	0	0	0	0
1426714_at	solute carrier family 46, member 1	Slc46a1	52466		-3.33337	-1.37102	0	0	0	0
1426715_s_at	solute carrier family 46, member 1	Slc46a1	52466		-3.89195	-1.54569	0	0	0	0
1451486_at	solute carrier family 46, member 3	Slc46a3	71706		-5.90966	-2.89322	0	0	0	0
1418395_at	solute carrier family 47, member 1	Slc47a1	67473		-3.35235	0	0	0	0	0
1416464_at	solute carrier family 4 (anion exchanger), member 1	Slc4a1	20533		100	33.8986	0	0	0	0
1431743_a_at	solute carrier family 4 (anion exchanger), member 1	Slc4a1	20533		52.0073	9.91837	0	0	0	0
1434502_x_at	solute carrier family 4 (anion exchanger), member 1	Slc4a1	20533		100	100	0	0	0	0
1416637_at	solute carrier family 4 (anion exchanger), member 2	Slc4a2	20535		-1.87303	-1.7715	0	0	0	0
1421225_a_at	solute carrier family 4 (anion exchanger), member 4	Slc4a4	54403		-3.67824	0	0	0	0	0
1426432_a_at	solute carrier family 4 (anion exchanger), member 4	Slc4a4	54403		-3.82124	-1.49847	-1.73529	0	0	0
1434096_at	solute carrier family 4 (anion exchanger), member 4	Slc4a4	54403		-3.92519	1.18928	0	0	0	0
1452071_at	solute carrier family 4 (anion exchanger), member 4	Slc4a4	54403		-3.78823	0	0	0	0	0
1438673_at	solute carrier family 4, sodium bicarbonate cotransporter, member 7	Slc4a7	218756		0	1.26789	0	0	0	0
1457528_at	solute carrier family 4, sodium bicarbonate cotransporter, member 7	Slc4a7	218756		2.15162	2.15699	0	0	0	0
1439674_at	solute carrier family 4 (anion exchanger), member 8	Slc4a8	59033		-2.01173	0	0	0	0	0
1440834_at	solute carrier family 5 (sodium/glucose cotransporter), member 10	Slc5a10	109342		-3.79719	0	0	0	0	0
1419166_at	solute carrier family 5 (sodium/glucose cotransporter), member 2	Slc5a2	246787		-5.98089	0	0	0	0	0
1435860_at	solute carrier family 5 (sodium-dependent vitamin transporter), member 6	Slc5a6	330064		-1.68876	0	0	0	0	0
1449382_at	solute carrier family 6 (neurotransmitter transporter, betaine/GABA), member 12	Slc6a12	14411		-6.48433	0	0	0	0	0
1424338_at	solute carrier family 6 (neurotransmitter transporter, GABA), member 13	Slc6a13	14412		-4.15889	-1.65272	0	0	0	0
1426712_at	solute carrier family 6 (neurotransmitter transporter), member 15	Slc6a15	103098		0	0	0	0	-2.74486	0
1427221_at	solute carrier family 6 (neurotransmitter transporter), member 20A	Slc6a20a	102680		16.012	0	0	0	0	0
1417415_at	solute carrier family 6 (neurotransmitter transporter, dopamine), member 3	Slc6a3	13162		1.88987	0	0	0	0	0
1417150_at	solute carrier family 6 (neurotransmitter transporter, serotonin), member 4	Slc6a4	15567		3.07287	0	0	0	0	0
1421346_a_at	solute carrier family 6 (neurotransmitter transporter, taurine), member 6	Slc6a6	21366		-2.56337	-1.41179	0	0	0	1.33279
1437149_at	solute carrier family 6 (neurotransmitter transporter, taurine), member 6	Slc6a6	21366		-2.93013	-2.20637	0	0	0	0
1417116_at	solute carrier family 6 (neurotransmitter transporter, creatine), member 8	Slc6a8	102857		-1.80457	0	0	0	0	0
1448596_at	solute carrier family 6 (neurotransmitter transporter, creatine), member 8	Slc6a8	102857		-2.09185	0	0	0	0	0
1417636_at	solute carrier family 6 (neurotransmitter transporter, glycine), member 9	Slc6a9	14664		0	-10.1056	0	0	0	0
1431812_a_at	solute carrier family 6 (neurotransmitter transporter, glycine), member 9	Slc6a9	14664		0	-2.23152	0	0	0	0
1454991_at	solute carrier family 7 (cationic amino acid transporter, y+ system), member 1	Slc7a1	11987		4.37517	1.79471	0	0	0	0
1454992_at	solute carrier family 7 (cationic amino acid transporter, y+ system), member 1	Slc7a1	11987		5.88422	1.94732	0	0	0	2.01706
1422648_at	solute carrier family 7 (cationic amino acid transporter, y+ system), member 2	Slc7a2	11988		0	-1.74008	0	0	0	-1.31672
1426008_a_at	solute carrier family 7 (cationic amino acid transporter, y+ system), member 2	Slc7a2	11988		0	0	0	0	0	-1.36978
1436555_at	solute carrier family 7 (cationic amino acid transporter, y+ system), member 2	Slc7a2	11988		-3.27613	-3.48069	0	0	0	0
1450703_at	solute carrier family 7 (cationic amino acid transporter, y+ system), member 2	Slc7a2	11988		0	0	0	0	0	-1.36305
1426068_at	solute carrier family 7 (cationic amino acid transporter, y+ system), member 4	Slc7a4	224022		1.75236	1.3959	0	0	0	0
1426069_s_at	solute carrier family 7 (cationic amino acid transporter, y+ system), member 4	Slc7a4	224022		1.84531	0	0	0	0	0
1433467_at	solute carrier family 7 (cationic amino acid transporter, y+ system), member 6	Slc7a6	330836		2.60471	1.78331	0	0	0	0
1460541_at	solute carrier family 7 (cationic amino acid transporter, y+ system), member 6	Slc7a6	330836		3.59784	1.7302	0	0	0	0
1429596_at	solute carrier family 7, member 6 opposite strand	Slc7a6os	66432		-2.21647	-2.07148	0	0	0	0
1417392_a_at	solute carrier family 7 (cationic amino acid transporter, y+ system), member 7	Slc7a7	20540		2.62902	1.97895	0	0	1.98852	0
1447181_s_at	solute carrier family 7 (cationic amino acid transporter, y+ system), member 7	Slc7a7	20540		1.9716	2.2069	0	0	0	0
1417929_at	solute carrier family 7 (cationic amino acid transporter, y+ system), member 8	Slc7a8	50934		2.28877	1.74737	0	0	0	0
1448783_at	solute carrier family 7 (cationic amino acid transporter, y+ system), member 9	Slc7a9	30962		2.78444	0	0	0	0	0
1417397_at	solute carrier family 9 (sodium/hydrogen exchanger), member 1	Slc9a1	20544		-1.10543	0	0	0	0	0
1441236_at	solute carrier family 9 (sodium/hydrogen exchanger), member 3	Slc9a3	105243		-1.79226	0	0	0	0	0
1438115_a_at	solute carrier family 9 (sodium/hydrogen exchanger), member 3 regulator 1	Slc9a3r1	26941		-2.54194	-1.40664	0	0	0	-1.11284
1438116_x_at	solute carrier family 9 (sodium/hydrogen exchanger), member 3 regulator 1	Slc9a3r1	26941		-2.25005	-1.32426	0	0	0	0
1450982_at	solute carrier family 9 (sodium/hydrogen exchanger), member 3 regulator 1	Slc9a3r1	26941		-4.24763	-1.62714	0	0	0	0
1428954_at	solute carrier family 9 (sodium/hydrogen exchanger), member 3 regulator 2	Slc9a3r2	65962		0	-1.77608	0	0	0	0
1428955_x_at	solute carrier family 9 (sodium/hydrogen exchanger), member 3 regulator 2	Slc9a3r2	65962		-1.65459	-1.53179	0	0	0	0
1439368_a_at	solute carrier family 9 (sodium/hydrogen exchanger), member 3 regulator 2	Slc9a3r2	65962		-1.87027	-1.30003	0	0	0	0
1452976_a_at	solute carrier family 9 (sodium/hydrogen exchanger), member 3 regulator 2	Slc9a3r2	65962		-1.47183	0	0	0	0	0
1435008_at	solute carrier family 9 (sodium/hydrogen exchanger), member 6	Slc9a6	236794		-2.48473	-2.47853	-1.60596	0	0	0
1435009_at	solute carrier family 9 (sodium/hydrogen exchanger), member 6	Slc9a6	236794		-1.65259	-1.59875	0	0	0	0
1454865_at	solute carrier family 9 (sodium/hydrogen exchanger), member 8	Slc9a8	77031		-2.46997	0	0	0	0	0
1433719_at	solute carrier family 9 (sodium/hydrogen exchanger), member 9	Slc9a9	331004		0	1.87292	0	0	0	0
1454053_at	solute carrier family 9 (sodium/hydrogen exchanger), member 9	Slc9a9	331004		2.53315	0	0	0	0	0
1420379_at	solute carrier organic anion transporter family, member 1a1	Slco1a1	28248		-100	-100	0	0	0	-1.24878
1449844_at	solute carrier organic anion transporter family, member 1a1	Slco1a1	28248		-69.4535	-100	0	0	0	0
1420405_at	solute carrier organic anion transporter family, member 1a4	Slco1a4	28250		-100	0	0	0	0	0
1427826_a_at	solute carrier organic anion transporter family, member 1b2	Slco1b2	28253		-2.22562	2.61786	0	0	0	0
1449394_at	solute carrier organic anion transporter family, member 1b2	Slco1b2	28253		-4.01406	0	0	0	0	0
1452494_s_at	solute carrier organic anion transporter family, member 1b2	Slco1b2	28253		-5.34345	0	0	0	0	0
1420913_at	solute carrier organic anion transporter family, member 2a1	Slco2a1	24059		-2.66146	-2.7195	0	0	1.34631	1.27285
1420914_at	Solute carrier organic anion transporter family, member 2a1	Slco2a1	24059		-1.83204	-2.0585	0	0	0	0
1444242_at	Solute carrier organic anion transporter family, member 2a1	Slco2a1	24059		-2.25177	-1.83409	0	0	0	0
1450032_at	solute carrier organic anion transporter family, member 2a1	Slco2a1	24059		-2.47818	-3.49927	0	0	0	0
1433933_s_at	solute carrier organic anion transporter family, member 2b1	Slco2b1	101488		-41.0418	-27.3819	0	0	0	0
1454777_at	solute carrier organic anion transporter family, member 2b1	Slco2b1	101488		-100	-100	0	0	0	0
1418030_at	solute carrier organic anion transporter family, member 3a1	Slco3a1	108116		3.97283	0	0	0	0	0
1438160_x_at	solute carrier organic anion transporter family, member 4a1	Slco4a1	108115		1.90173	0	0	0	0	0
1437870_at	solute carrier organic anion transporter family, member 4C1	Slco4c1	227394		11.1005	2.07189	0	0	0	0
1460616_at	solute carrier organic anion transporter family, member 4C1	Slco4c1	227394		5.03133	0	0	0	0	0
1436319_at	sulfatase 1	Sulf1	240725		3.01894	0	0	0	0	0
1438200_at	sulfatase 1	Sulf1	240725		3.78821	3.0294	0	0	0	0
1446416_at	sulfatase 1	Sulf1	240725		-2.71735	0	0	0	0	0
1430388_a_at	sulfatase 2	Sulf2	72043		-3.24949	0	0	0	0	0
1442408_at	sulfatase 2	Sulf2	72043		0	1.4016	0	0	0	0
1447602_x_at	sulfatase 2	Sulf2	72043		0	2.76306	0	0	0	0
1427345_a_at	sulfotransferase family 1A, phenol-preferring, member 1	Sult1a1	20887		0	1.58566	0	0	1.28453	1.32785
1418940_at	sulfotransferase family 1B, member 1	Sult1b1	56362		-12.8097	-1.46583	0	0	0	0
1449409_at	sulfotransferase family, cytosolic, 1C, member 2	Sult1c2	69083		-7.13589	18.5964	0	0	0	0
1418138_at	sulfotransferase family 1D, member 1	Sult1d1	53315		-2.4698	1.83434	0	0	-1.24745	-1.29352
1448973_at	sulfotransferase family 1D, member 1	Sult1d1	53315		-1.99958	1.55703	0	0	-1.29128	-1.25332
1421669_at	sulfotransferase family 3A, member 1	Sult3a1	57430		22.7882	0	0	0	0	0
1449816_at	sulfotransferase family 5A, member 1	Sult5a1	57429		-9.39621	-12.9461	-1.87096	0	0	-1.36754
1416016_at	transporter 1, ATP-binding cassette, sub-family B (MDR/TAP)	Tap1	21354		-1.8236	0	0	0	0	0
1453913_a_at	transporter 2, ATP-binding cassette, sub-family B (MDR/TAP)	Tap2	21355		-1.66332	0	0	0	0	0
1419121_at	thiopurine methyltransferase	Tpmt	22017		-3.82567	0	0	0	0	0
1430889_a_at	thiopurine methyltransferase	Tpmt	22017		-3.89295	0	0	0	0	0
1438087_at	thiopurine methyltransferase	Tpmt	22017		-2.62338	0	0	0	0	0
1456273_x_at	thiopurine methyltransferase	Tpmt	22017		-2.79247	1.26187	0	0	0	0
1450133_at	UDP glucuronosyltransferase 2 family, polypeptide A3	Ugt2a3	72094		-83.5086	-9.32243	0	0	0	-1.13026
1424934_at	UDP glucuronosyltransferase 2 family, polypeptide B1	Ugt2b1	71773		-99.2603	-4.25904	-1.34738	0	0	-1.28085
1427960_at	UDP glucuronosyltransferase 2 family, polypeptide B34	Ugt2b34	100727		-1.87323	0	0	0	0	0
1427961_s_at	UDP glucuronosyltransferase 2 family, polypeptide B34	Ugt2b34	100727		-2.10402	-1.23399	0	0	0	0
1439624_at	UDP glucuronosyltransferase 2 family, polypeptide B35	Ugt2b35	243085		-6.97492	-1.71132	0	0	0	0
1455595_at	UDP glucuronosyltransferase 2 family, polypeptide B36	Ugt2b36	231396		-22.351	-1.3961	0	0	0	0
1449890_at	UDP glucuronosyltransferase 2 family, polypeptide B37	Ugt2b37	112417		-25.4662	-14.4419	0	0	0	-1.75684
1423397_at	UDP glucuronosyltransferase 2 family, polypeptide B38	Ugt2b38	100559		-91.6547	-91.9234	-2.27702	0	-2.34602	-2.91912
1419622_at	UDP glucuronosyltransferase 2 family, polypeptide B5	Ugt2b5	22238		-6.27242	-1.77678	0	0	0	-1.09419
1424493_s_at	UDP glycosyltransferases 3 family, polypeptide A1	Ugt3a1	105887		-100	-3.45573	-1.45644	0	0	1.30819
1451373_at	UDP glycosyltransferases 3 family, polypeptide A1	Ugt3a1	105887		-100	-2.96202	0	0	0	0
1423968_at	UDP glycosyltransferases 3 family, polypeptide A2	Ugt3a2	223337		-44.8583	-1.5944	0	0	0	0
