# Supplementary material for: Hepatic Xenobiotic Metabolizing Enzyme and Transporter Gene Expression through the Life Stages of the Mouse
Source: PLoS One. 2011 Sep 8;6(9):e24381. doi: 10.1371/journal.pone.0024381 (PMC3169610; doi:10.1371/journal.pone.0024381)
Supplement: Table S2 — Altered expression of alcohol dehydrogenase ( Adh ) and aldehyde dehydrogenase ( Aldh ) family members. (XLSX) [file pone.0024381.s002.xlsx]

## Sheet: Sheet1
Entrez Gene	Symbol	Gene name	GD19	PND7	PND32	12M	18M	24M
11522	Adh1	alcohol dehydrogenase 1 (class I)	-1.25509	-1.40654	0	0	0	0
26876	Adh4	alcohol dehydrogenase 4 (class II), pi polypeptide	-100	-16.5488	0	0	0	1.15036
11532	Adh5	alcohol dehydrogenase 5 (class III), chi polypeptide	-1.19155	-1.21232	0	0	0	0
71749	Adh6-ps1	alcohol dehydrogenase 6 (class V), pseudogene 1	-31.8786	-21.8704	0	0	0	0
11529	Adh7	alcohol dehydrogenase 7 (class IV), mu or sigma polypeptide	2.21053	0	0	0	0	0
76187	Adhfe1	alcohol dehydrogenase, iron containing, 1	-2.09311	1.2125	0	0	0	0
76187	Adhfe1	alcohol dehydrogenase, iron containing, 1	-2.39911	1.13317	0	0	-1.13588	0
76187	Adhfe1	alcohol dehydrogenase, iron containing, 1	-3.41604	0	0	0	0	0
11668	Aldh1a1	aldehyde dehydrogenase family 1, subfamily A1	-100	-63.3255	0	0	0	0
56847	Aldh1a3	aldehyde dehydrogenase family 1, subfamily A3	3.8573	0	0	0	0	0
26358	Aldh1a7	aldehyde dehydrogenase family 1, subfamily A7	-100	-35.3102	0	0	0	0
72535	Aldh1b1	aldehyde dehydrogenase 1 family, member B1	0	1.9745	0	0	0	0
107747	Aldh1l1	aldehyde dehydrogenase 1 family, member L1	-10.9217	-5.88592	0	0	0	0
100047937 /// 107747	Aldh1l1	aldehyde dehydrogenase 1 family, member L1 /// similar to Aldehyde dehydrogenase 1 family, member L1	-6.2846	-2.19313	0	0	0	0
216188	Aldh1l2	aldehyde dehydrogenase 1 family, member L2	3.61833	0	0	0	0	0
11669	Aldh2	aldehyde dehydrogenase 2, mitochondrial	-4.30291	-2.27041	0	0	0	0
11669	Aldh2	aldehyde dehydrogenase 2, mitochondrial	-2.62639	-1.62364	0	0	0	0
11669	Aldh2	aldehyde dehydrogenase 2, mitochondrial	-2.97456	-3.0683	0	0	0	0
11669	Aldh2	aldehyde dehydrogenase 2, mitochondrial	-2.8764	-1.91679	0	0	0	0
11669	Aldh2	Aldehyde dehydrogenase 2, mitochondrial	-4.77273	-2.16161	0	0	0	0
11671	Aldh3a2	aldehyde dehydrogenase family 3, subfamily A2	-2.05725	1.9598	0	0	0	0
67689	Aldh3b1	aldehyde dehydrogenase 3 family, member B1	0	2.23949	0	0	0	1.8128
212647	Aldh4a1	aldehyde dehydrogenase 4 family, member A1	-4.48638	0	1.40758	0	0	0
214579	Aldh5a1	aldhehyde dehydrogenase family 5, subfamily A1	-3.77762	-1.56298	0	0	0	0
104776	Aldh6a1	aldehyde dehydrogenase family 6, subfamily A1	-2.17931	0	0	0	-1.16342	0
110695	Aldh7a1	aldehyde dehydrogenase family 7, member A1	-2.67967	-2.89159	0	0	0	0
110695	Aldh7a1	aldehyde dehydrogenase family 7, member A1	-2.74581	-1.60718	0	0	0	0
237320	Aldh8a1	aldehyde dehydrogenase 8 family, member A1	-2.80722	-1.23365	0	0	0	0
237320	Aldh8a1	aldehyde dehydrogenase 8 family, member A1	-3.26298	-1.38612	0	0	0	0
56752	Aldh9a1	aldehyde dehydrogenase 9, subfamily A1	-2.06941	-1.17007	0	0	0	0
56752	Aldh9a1	aldehyde dehydrogenase 9, subfamily A1	-2.58784	-1.31188	0	0	0	0
69748	Aldh16a1	aldehyde dehydrogenase 16 family, member A1	-3.50013	-2.11382	0	0	0	0
69748	Aldh16a1	aldehyde dehydrogenase 16 family, member A1	-2.23651	-1.58394	0	0	0	0
56454	Aldh18a1	aldehyde dehydrogenase 18 family, member A1	2.41898	0	0	0	0	0
56454	Aldh18a1	aldehyde dehydrogenase 18 family, member A1	5.16805	1.94087	0	0	0	0
56454	Aldh18a1	aldehyde dehydrogenase 18 family, member A1	7.99068	2.13685	0	0	0	0
56454	Aldh18a1	aldehyde dehydrogenase 18 family, member A1	5.041	0	0	0	0	0
56454	Aldh18a1	Aldehyde dehydrogenase 18 family, member A1	3.14346	0	0	0	0	0
