# Supplementary material for: Hepatic Xenobiotic Metabolizing Enzyme and Transporter Gene Expression through the Life Stages of the Mouse
Source: PLoS One. 2011 Sep 8;6(9):e24381. doi: 10.1371/journal.pone.0024381 (PMC3169610; doi:10.1371/journal.pone.0024381)
Supplement: Table S3 — Altered expression of Cyp family genes. (XLSX) [file pone.0024381.s003.xlsx]

## Sheet: Sheet1
Entrez Gene	Symbol	Gene name	GD19	PND7	PND32	12M	18M	24M
13077	Cyp1a2	cytochrome P450, family 1, subfamily a, polypeptide 2	-100	-3.58967	0	0	0	-1.36841
13078	Cyp1b1	cytochrome P450, family 1, subfamily b, polypeptide 1	-2.54915	0	0	0	0	0
100047711 /// 13086 /// 13087	Cyp2a4 /// Cyp2a5 /// LOC100047711	cytochrome P450, family 2, subfamily a, polypeptide 4 /// cytochrome P450, family 2, subfamily a, polypeptide 5 /// similar to Cytochrome P450, family 2, subfamily a, polypeptide 4	-5.2921	-33.4295	0	0	0	-1.92518
13085	Cyp2a12	cytochrome P450, family 2, subfamily a, polypeptide 12	-4.88601	0	0	0	0	-1.10932
100047700 /// 13094	Cyp2b9 /// LOC100047700	cytochrome P450, family 2, subfamily b, polypeptide 9 /// similar to testosterone 16a-hydroxylase type a	2.88606	100	24.8061	0	0	3.53
13088	Cyp2b10	cytochrome P450, family 2, subfamily b, polypeptide 10	-5.07283	0	6.73712	0	0	0
13088	Cyp2b10	cytochrome P450, family 2, subfamily b, polypeptide 10	-6.7634	0	6.60807	0	0	0
13088	Cyp2b10	cytochrome P450, family 2, subfamily b, polypeptide 10	0	0	3.61313	0	0	0
13089	Cyp2b13	cytochrome P450, family 2, subfamily b, polypeptide 13	0	14.227	0	0	0	0
13095	Cyp2c29	cytochrome P450, family 2, subfamily c, polypeptide 29	-100	-23.0151	1.26641	0	0	0
13096	Cyp2c37	cytochrome P450, family 2. subfamily c, polypeptide 37	-2.64438	1.69688	0	0	0	0
13097	Cyp2c38	cytochrome P450, family 2, subfamily c, polypeptide 38	-5.17248	-4.28401	0	0	0	0
226143	Cyp2c44	cytochrome P450, family 2, subfamily c, polypeptide 44	-3.13656	-1.35659	0	0	0	-1.21069
107141	Cyp2c50	cytochrome P450, family 2, subfamily c, polypeptide 50	-100	-3.66889	0	0	0	0
404195	Cyp2c54	cytochrome P450, family 2, subfamily c, polypeptide 54	-27.7625	-3.582	0	0	0	0
72082	Cyp2c55	cytochrome P450, family 2, subfamily c, polypeptide 55	-55.711	-3.68488	0	0	0	0
433247	Cyp2c68	cytochrome P450, family 2, subfamily c, polypeptide 68	2.0942	1.449	1.5532	0	0	0
226105	Cyp2c70	cytochrome P450, family 2, subfamily c, polypeptide 70	-1.59134	-2.06874	0	0	0	0
13105	Cyp2d9	cytochrome P450, family 2, subfamily d, polypeptide 9	-12.5702	-8.56195	0	0	0	-1.1684
13101	Cyp2d10	cytochrome P450, family 2, subfamily d, polypeptide 10	-3.61641	-1.69419	0	0	-1.05532	-1.0852
380997	Cyp2d12	cytochrome P450, family 2, subfamily d, polypeptide 12	-2.57924	0	0	0	0	0
68444	Cyp2d13	cytochrome P450, family 2, subfamily d, polypeptide 13	-22.5842	-10.0875	0	0	0	-1.30403
68444	Cyp2d13	cytochrome P450, family 2, subfamily d, polypeptide 13	-55.629	-20.905	0	0	0	0
56448	Cyp2d22	cytochrome P450, family 2, subfamily d, polypeptide 22	-6.16829	-1.77821	0	0	0	0
56448	Cyp2d22	cytochrome P450, family 2, subfamily d, polypeptide 22	-6.04487	-1.82839	0	0	0	0
76279	Cyp2d26	cytochrome P450, family 2, subfamily d, polypeptide 26	0	1.40556	0	0	0	0
632124 /// 71754	Cyp2d40 /// LOC632124	cytochrome P450, family 2, subfamily d, polypeptide 40 /// similar to cytochrome P450, family 2, subfamily d, polypeptide 13	-17.2968	-5.31639	0	0	0	0
13106	Cyp2e1	cytochrome P450, family 2, subfamily e, polypeptide 1	-2.95923	0	0	0	0	0
13107	Cyp2f2	cytochrome P450, family 2, subfamily f, polypeptide 2	-9.68994	-5.68137	-1.15816	0	0	-1.12242
13108	Cyp2g1	cytochrome P450, family 2, subfamily g, polypeptide 1	0	2.90516	0	0	0	0
13109	Cyp2j5	cytochrome P450, family 2, subfamily j, polypeptide 5	-11.8242	-2.27956	0	-1.08985	-1.14638	0
13109	Cyp2j5	cytochrome P450, family 2, subfamily j, polypeptide 5	-10.8495	-2.26632	0	0	0	0
13110	Cyp2j6	cytochrome P450, family 2, subfamily j, polypeptide 6	-4.62075	-2.48566	0	0	-1.39901	-1.66788
13110	Cyp2j6	cytochrome P450, family 2, subfamily j, polypeptide 6	-6.20459	-3.701	-1.28143	0	-1.43361	-1.57534
74519	Cyp2j9	cytochrome P450, family 2, subfamily j, polypeptide 9	-5.22255	-1.45911	0	0	0	0
244209	Cyp2r1	cytochrome P450, family 2, subfamily r, polypeptide 1	-9.6849	-4.21033	0	0	0	0
71519	Cyp2u1	cytochrome P450, family 2, subfamily u, polypeptide 1	-3.18171	-2.50125	0	0	0	0
71519	Cyp2u1	cytochrome P450, family 2, subfamily u, polypeptide 1	-16.1558	-4.52256	0	0	0	0
13112	Cyp3a11	cytochrome P450, family 3, subfamily a, polypeptide 11	-3.93277	-1.41308	0	0	0	0
13113	Cyp3a13	cytochrome P450, family 3, subfamily a, polypeptide 13	-2.25597	-1.53465	0	0	1.13965	1.40417
13114	Cyp3a16	cytochrome P450, family 3, subfamily a, polypeptide 16	78.3873	86.5369	0	0	0	0
100044443 /// 56388	Cyp3a25 /// LOC100044443	cytochrome P450, family 3, subfamily a, polypeptide 25 /// similar to cytochrome P450IIIA25	-6.7556	-1.48282	0	0	0	0
100041375 /// 53973	Cyp3a41a /// Cyp3a41b	cytochrome P450, family 3, subfamily a, polypeptide 41A /// cytochrome P450, family 3, subfamily a, polypeptide 41B	3.60753	7.83515	0	0	0	0
337924	Cyp3a44	cytochrome P450, family 3, subfamily a, polypeptide 44	1.93788	7.301	1.49392	0	0	0
13117 /// 666168	Cyp4a10 /// Cyp4a31	cytochrome P450, family 4, subfamily a, polypeptide 10 /// cytochrome P450, family 4, subfamily a, polypeptide 31	2.19526	6.55567	8.03381	0	0	0
13118 /// 277753	Cyp4a12a /// Cyp4a12b	cytochrome P450, family 4, subfamily a, polypeptide 12B /// cytochrome P450, family 4, subfamily a, polypeptide 12a	-17.1476	-100	-2.23381	0	-1.45231	-1.57098
13119	Cyp4a14	cytochrome P450, family 4, subfamily a, polypeptide 14	16.3224	69.8505	43.8842	0	0	0
230639	Cyp4a29	cytochrome P450, family 4, subfamily a, polypeptide 29	5.51187	2.64899	0	0	0	0
666168	Cyp4a31	cytochrome P450, family 4, subfamily a, polypeptide 31	8.1856	37.6399	9.79684	0	0	0
666168	Cyp4a31	cytochrome P450, family 4, subfamily a, polypeptide 31	6.79318	33.3817	6.88313	0	0	0
13120	Cyp4b1	cytochrome P450, family 4, subfamily b, polypeptide 1	-1.74845	-1.48995	0	0	0	0
170716	Cyp4f13	cytochrome P450, family 4, subfamily f, polypeptide 13	-3.17036	-2.72835	0	0	0	-1.15647
64385	Cyp4f14	cytochrome P450, family 4, subfamily f, polypeptide 14	-100	-6.70307	1.2346	0	1.33334	0
106648	Cyp4f15	cytochrome P450, family 4, subfamily f, polypeptide 15	-3.90675	-1.22695	0	0	0	0
70101	Cyp4f16	cytochrome P450, family 4, subfamily f, polypeptide 16	1.67814	1.97428	0	0	0	2.06206
70101	Cyp4f16	cytochrome P450, family 4, subfamily f, polypeptide 16	2.83661	3.17082	0	0	0	0
677156 /// 70101	Cyp4f16 /// Cyp4f37	cytochrome P450, family 4, subfamily f, polypeptide 16 /// cytochrome P450, family 4, subfamily f, polypeptide 37	1.68378	2.37083	0	0	0	0
100044439 /// 72054	Cyp4f18 /// LOC100044439	cytochrome P450, family 4, subfamily f, polypeptide 18 /// similar to cytochrome P450 CYP4F18	3.28407	0	0	0	0	0
102294	Cyp4v3	cytochrome P450, family 4, subfamily v, polypeptide 3	-18.1921	-5.64147	0	0	0	-1.33363
102294	Cyp4v3	cytochrome P450, family 4, subfamily v, polypeptide 3	-14.0602	-4.42333	0	0	0	-1.27443
13122	Cyp7a1	cytochrome P450, family 7, subfamily a, polypeptide 1	2.06478	0	0	0	0	0
13122	Cyp7a1	cytochrome P450, family 7, subfamily a, polypeptide 1	1.2295	-1.28184	-1.80041	0	0	0
13123	Cyp7b1	cytochrome P450, family 7, subfamily b, polypeptide 1	-100	-100	-3.64077	0	0	-1.18637
13123	Cyp7b1	cytochrome P450, family 7, subfamily b, polypeptide 1	-100	-100	-4.63162	0	0	-1.30765
13123	Cyp7b1	Cytochrome P450, family 7, subfamily b, polypeptide 1	-2.88415	0	0	0	0	0
13124	Cyp8b1	cytochrome P450, family 8, subfamily b, polypeptide 1	-4.16687	-2.08501	0	0	0	0
110115	Cyp11b1	cytochrome P450, family 11, subfamily b, polypeptide 1	0	3.99807	0	0	0	0
13074	Cyp17a1	cytochrome P450, family 17, subfamily a, polypeptide 1	-3.26893	-15.3791	0	0	0	0
77951	Cyp20a1	cytochrome P450, family 20, subfamily A, polypeptide 1	0	1.8585	0	0	0	0
77951	Cyp20a1	cytochrome P450, family 20, subfamily A, polypeptide 1	1.19987	0	0	0	0	0
13079	Cyp21a1	cytochrome P450, family 21, subfamily a, polypeptide 1	-2.87261	0	0	0	0	0
13082	Cyp26a1	cytochrome P450, family 26, subfamily a, polypeptide 1	-100	-100	0	0	0	0
232174	Cyp26b1	cytochrome P450, family 26, subfamily b, polypeptide 1	-26.3381	-3.17455	-2.54633	0	0	0
104086	Cyp27a1	cytochrome P450, family 27, subfamily a, polypeptide 1	-8.19106	-9.64807	0	0	0	0
56050	Cyp39a1	cytochrome P450, family 39, subfamily a, polypeptide 1	5.79616	2.20011	2.82211	0	0	0
13121	Cyp51	cytochrome P450, family 51	0	-2.46915	0	0	0	0
13121	Cyp51	cytochrome P450, family 51	0	-3.37082	0	0	0	0
13121	Cyp51	cytochrome P450, family 51	0	-2.75813	0	0	0	0
