# Supplementary material for: Hepatic Xenobiotic Metabolizing Enzyme and Transporter Gene Expression through the Life Stages of the Mouse
Source: PLoS One. 2011 Sep 8;6(9):e24381. doi: 10.1371/journal.pone.0024381 (PMC3169610; doi:10.1371/journal.pone.0024381)
Supplement: Table S4 — Impact of life stage on phase II metabolism genes. (XLSX) [file pone.0024381.s004.xlsx]

## Sheet: Sheet1
Entrez Gene	Symbol	Gene name	GD19	PND7	PND32	12M	18M	24M
58810	Akr1a4	aldo-keto reductase family 1, member A4 (aldehyde reductase)	-1.36273	-1.13457	0	0	0	0
58810	Akr1a4	aldo-keto reductase family 1, member A4 (aldehyde reductase)	-1.43357	0	0	0	0	0
58810	Akr1a4	aldo-keto reductase family 1, member A4 (aldehyde reductase)	-1.5049	-1.207	0	0	0	0
58810	Akr1a4	aldo-keto reductase family 1, member A4 (aldehyde reductase)	-1.5993	-1.28901	0	0	0	0
11677	Akr1b3	aldo-keto reductase family 1, member B3 (aldose reductase)	1.81413	1.50676	0	0	0	0
11677	Akr1b3	aldo-keto reductase family 1, member B3 (aldose reductase)	1.86147	1.44032	0	0	0	0
11677	Akr1b3	aldo-keto reductase family 1, member B3 (aldose reductase)	2.7202	2.13902	1.44227	0	0	0
11997	Akr1b7	aldo-keto reductase family 1, member B7	100	73.2007	0	0	0	0
14187	Akr1b8	aldo-keto reductase family 1, member B8	2.1632	2.39094	0	0	0	0
83702	Akr1c6	aldo-keto reductase family 1, member C6	-6.46308	-1.32529	0	0	0	0
622402	Akr1c12	aldo-keto reductase family 1, member C12	-3.32439	-1.53902	0	0	0	-1.18125
27384 /// 622402	Akr1c12 /// Akr1c13	aldo-keto reductase family 1, member C13 /// aldo-keto reductase family 1, member C12	-2.26167	-1.46775	0	0	0	-1.12856
27384	Akr1c13	aldo-keto reductase family 1, member C13	-2.44456	-1.66195	0	0	0	-1.14708
105387	Akr1c14	aldo-keto reductase family 1, member C14	-3.18423	0	0	0	0	0
105349	Akr1c18	aldo-keto reductase family 1, member C18	9.57589	63.9571	0	0	0	0
432720	Akr1c19	aldo-keto reductase family 1, member C19	-6.99007	-3.7265	0	0	0	0
116852	Akr1c20	aldo-keto reductase family 1, member C20	-12.0302	-1.55506	0	0	0	0
116852	Akr1c20	aldo-keto reductase family 1, member C20	-6.61014	1.88624	0	0	0	0
77337	Akr1c21	aldo-keto reductase family 1, member C21	-2.46705	0	0	0	0	0
14778	Gpx3	glutathione peroxidase 3	2.71462	0	0	0	0	0
625249	Gpx4	glutathione peroxidase 4	-1.23495	-1.52165	0	0	0	0
625249	Gpx4	glutathione peroxidase 4	-2.55359	-2.37314	0	0	0	0
67305	Gpx7	glutathione peroxidase 7	3.83838	4.69826	0	0	0	-1.79429
14782	Gsr	glutathione reductase	0	-2.36958	0	0	0	0
14854	Gss	glutathione synthetase	0	2.13176	0	0	0	0
14854	Gss	glutathione synthetase	-1.72416	1.26334	0	0	0	0
100042295 /// 14857 /// 14858	Gsta1 /// Gsta2 /// LOC100042295	glutathione S-transferase, alpha 1 (Ya) /// glutathione S-transferase, alpha 2 (Yc2) /// similar to Glutathione S-transferase, alpha 1 (Ya)	-43.0021	-11.3111	0	0	-1.63367	0
14858	Gsta2	glutathione S-transferase, alpha 2 (Yc2)	-100	-12.6544	0	0	-2.281	0
14859	Gsta3	glutathione S-transferase, alpha 3	-1.65038	-1.38284	0	0	0	1.15749
14859	Gsta3	glutathione S-transferase, alpha 3	-2.69274	-1.70042	0	0	0	0
14860	Gsta4	glutathione S-transferase, alpha 4	-5.51312	0	0	0	-1.40026	0
67553	Gstcd	glutathione S-transferase, C-terminal domain containing	2.48465	0	0	0	0	0
76263	Gstk1	glutathione S-transferase kappa 1	-8.79729	-1.47502	0	0	0	0
14862	Gstm1	glutathione S-transferase, mu 1	-3.54413	-3.55102	0	0	0	0
14862	Gstm1	glutathione S-transferase, mu 1	-3.3595	-3.45037	0	0	0	0
14862	Gstm1	glutathione S-transferase, mu 1	-3.90357	-3.28256	0	0	0	0
14862	Gstm1	glutathione S-transferase, mu 1	-4.16439	-3.93228	0	0	0	0
14863	Gstm2	glutathione S-transferase, mu 2	-5.71964	-3.94323	0	0	0	0
14864	Gstm3	glutathione S-transferase, mu 3	-15.8794	-10.0527	0	0	0	1.90378
14864	Gstm3	glutathione S-transferase, mu 3	-11.6882	-6.09568	1.9205	0	0	0
14865	Gstm4	glutathione S-transferase, mu 4	-6.07318	-2.79955	0	0	0	0
14866	Gstm5	glutathione S-transferase, mu 5	6.86751	1.44508	0	0	0	0
14867	Gstm6	glutathione S-transferase, mu 6	-8.53992	-5.96131	0	0	0	0
68312	Gstm7	glutathione S-transferase, mu 7	-1.66176	-1.78542	0	0	0	0
14873	Gsto1	glutathione S-transferase omega 1	-1.69405	-1.34542	0	0	0	0
14873	Gsto1	glutathione S-transferase omega 1	1.23713	1.376	1.43135	0	0	0
14870	Gstp1	glutathione S-transferase, pi 1	-2.7319	-2.79842	0	0	0	0
14871	Gstt1	glutathione S-transferase, theta 1	-1.52748	-1.29576	0	0	0	0
14872	Gstt2	glutathione S-transferase, theta 2	0	0	0	0	0	-1.70358
103140	Gstt3	glutathione S-transferase, theta 3	-3.93586	-5.47828	0	0	0	0
14874	Gstz1	glutathione transferase zeta 1 (maleylacetoacetate isomerase)	-2.66945	0	0	0	0	0
56615	Mgst1	microsomal glutathione S-transferase 1	-1.5483	-1.24921	0	0	0	0
56615	Mgst1	microsomal glutathione S-transferase 1	-8.24556	-4.01973	0	0	0	0
211666	Mgst2	microsomal glutathione S-transferase 2	8.09458	3.98307	0	0	0	0
66447	Mgst3	microsomal glutathione S-transferase 3	11.0207	2.6414	0	0	0	0
20887	Sult1a1	sulfotransferase family 1A, phenol-preferring, member 1	0	1.58566	0	0	1.28453	1.32785
56362	Sult1b1	sulfotransferase family 1B, member 1	-12.8097	-1.46583	0	0	0	0
69083	Sult1c2	sulfotransferase family, cytosolic, 1C, member 2	-7.13589	18.5964	0	0	0	0
53315	Sult1d1	sulfotransferase family 1D, member 1	-2.4698	1.83434	0	0	-1.24745	-1.29352
53315	Sult1d1	sulfotransferase family 1D, member 1	-1.99958	1.55703	0	0	-1.29128	-1.25332
57430	Sult3a1	sulfotransferase family 3A, member 1	22.7882	0	0	0	0	0
57429	Sult5a1	sulfotransferase family 5A, member 1	-9.39621	-12.9461	-1.87096	0	0	-1.36754
72094	Ugt2a3	UDP glucuronosyltransferase 2 family, polypeptide A3	-83.5086	-9.32243	0	0	0	-1.13026
71773	Ugt2b1	UDP glucuronosyltransferase 2 family, polypeptide B1	-99.2603	-4.25904	-1.34738	0	0	-1.28085
100727	Ugt2b34	UDP glucuronosyltransferase 2 family, polypeptide B34	-1.87323	0	0	0	0	0
100727	Ugt2b34	UDP glucuronosyltransferase 2 family, polypeptide B34	-2.10402	-1.23399	0	0	0	0
243085	Ugt2b35	UDP glucuronosyltransferase 2 family, polypeptide B35	-6.97492	-1.71132	0	0	0	0
231396	Ugt2b36	UDP glucuronosyltransferase 2 family, polypeptide B36	-22.351	-1.3961	0	0	0	0
112417	Ugt2b37	UDP glucuronosyltransferase 2 family, polypeptide B37	-25.4662	-14.4419	0	0	0	-1.75684
100559	Ugt2b38	UDP glucuronosyltransferase 2 family, polypeptide B38	-91.6547	-91.9234	-2.27702	0	-2.34602	-2.91912
22238	Ugt2b5	UDP glucuronosyltransferase 2 family, polypeptide B5	-6.27242	-1.77678	0	0	0	-1.09419
105887	Ugt3a1	UDP glycosyltransferases 3 family, polypeptide A1	-100	-3.45573	-1.45644	0	0	1.30819
105887	Ugt3a1	UDP glycosyltransferases 3 family, polypeptide A1	-100	-2.96202	0	0	0	0
223337	Ugt3a2	UDP glycosyltransferases 3 family, polypeptide A2	-44.8583	-1.5944	0	0	0	0
