# Supplementary material for: Hepatic Xenobiotic Metabolizing Enzyme and Transporter Gene Expression through the Life Stages of the Mouse
Source: PLoS One. 2011 Sep 8;6(9):e24381. doi: 10.1371/journal.pone.0024381 (PMC3169610; doi:10.1371/journal.pone.0024381)
Supplement: Table S5 — Impact of life stage on phase III transporter genes. (XLSX) [file pone.0024381.s005.xlsx]

## Sheet: Sheet1
Entrez Gene	Symbol	Gene name	GD19	PND7	PND32	12M	18M	24M
20494	Slc10a2	solute carrier family 10, member 2	-11.0397	-8.94325	0	0	0	1.8404
76775	Slc10a7	solute carrier family 10 (sodium/bile acid cotransporter family), member 7	0	1.23966	0	0	0	0
18173	Slc11a1	solute carrier family 11 (proton-coupled divalent metal ion transporters), member 1	1.50494	0	0	0	0	0
18174	Slc11a2	solute carrier family 11 (proton-coupled divalent metal ion transporters), member 2	1.53758	0	0	0	0	0
18174	Slc11a2	solute carrier family 11 (proton-coupled divalent metal ion transporters), member 2	-2.57691	-1.86251	0	0	0	1.93903
18174	Slc11a2	Solute carrier family 11 (proton-coupled divalent metal ion transporters), member 2	-1.59839	-1.80333	0	0	0	0
18174	Slc11a2	solute carrier family 11 (proton-coupled divalent metal ion transporters), member 2	1.95862	0	0	0	0	0
20496	Slc12a2	solute carrier family 12, member 2	-1.75192	0	0	0	0	0
20496	Slc12a2	solute carrier family 12, member 2	-2.74467	-1.7967	0	0	0	0
20498	Slc12a4	solute carrier family 12, member 4	-1.73848	-4.12612	0	0	0	0
107723	Slc12a6	solute carrier family 12, member 6	2.02538	1.38637	0	0	0	0
20499	Slc12a7	solute carrier family 12, member 7	-1.81113	0	0	0	0	0
20499	Slc12a7	solute carrier family 12, member 7	-1.77742	0	0	0	0	0
20500	Slc13a2	solute carrier family 13 (sodium-dependent dicarboxylate transporter), member 2	-6.55222	-5.81485	0	0	0	0
114644	Slc13a3	solute carrier family 13 (sodium-dependent dicarboxylate transporter), member 3	3.55725	10.7481	0	0	0	1.50417
114644	Slc13a3	solute carrier family 13 (sodium-dependent dicarboxylate transporter), member 3	4.79857	13.9493	0	0	0	1.43069
114644	Slc13a3	Solute carrier family 13 (sodium-dependent dicarboxylate transporter), member 3	2.12634	3.24652	0	0	0	0
237831	Slc13a5	solute carrier family 13 (sodium-dependent citrate transporter), member 5	-2.42769	-2.11151	0	0	0	0
108052	Slc14a1	solute carrier family 14 (urea transporter), member 1	35.7307	8.79081	0	0	0	0
108052	Slc14a1	solute carrier family 14 (urea transporter), member 1	17.9259	5.34931	0	0	0	0
65221	Slc15a3	solute carrier family 15, member 3	1.6284	1.68674	0	0	0	2.39217
100561	Slc15a4	solute carrier family 15, member 4	-1.47283	0	0	0	0	0
20501	Slc16a1	solute carrier family 16 (monocarboxylic acid transporters), member 1	3.98378	3.2882	1.37536	0	0	1.61155
20501	Slc16a1	solute carrier family 16 (monocarboxylic acid transporters), member 1	0	2.4893	0	0	0	0
72472	Slc16a10	solute carrier family 16 (monocarboxylic acid transporters), member 10	-1.95901	-6.27769	-1.3616	0	0	0
72472	Slc16a10	solute carrier family 16 (monocarboxylic acid transporters), member 10	0	-5.2796	0	0	0	0
72472	Slc16a10	solute carrier family 16 (monocarboxylic acid transporters), member 10	0	-3.80585	0	0	0	0
240638	Slc16a12	solute carrier family 16 (monocarboxylic acid transporters), member 12	1.64623	1.88918	0	0	0	0
20502	Slc16a2	solute carrier family 16 (monocarboxylic acid transporters), member 2	-4.73753	0	0	0	0	0
20502	Slc16a2	solute carrier family 16 (monocarboxylic acid transporters), member 2	-5.5202	-1.26534	0	0	0	0
80879	Slc16a3	solute carrier family 16 (monocarboxylic acid transporters), member 3	8.98965	0	0	0	0	0
217316	Slc16a5	solute carrier family 16 (monocarboxylic acid transporters), member 5	0	7.52072	0	0	0	0
104681	Slc16a6	solute carrier family 16 (monocarboxylic acid transporters), member 6	2.69661	0	0	0	0	0
20503	Slc16a7	solute carrier family 16 (monocarboxylic acid transporters), member 7	0	3.06342	0	0	0	0
66859	Slc16a9	solute carrier family 16 (monocarboxylic acid transporters), member 9	-1.97908	0	0	0	0	0
66859	Slc16a9	solute carrier family 16 (monocarboxylic acid transporters), member 9	0	3.09807	0	0	0	0
20504	Slc17a1	solute carrier family 17 (sodium phosphate), member 1	-21.1842	0	0	0	0	0
218103	Slc17a2	solute carrier family 17 (sodium phosphate), member 2	-4.53177	2.17815	0	0	0	0
218103	Slc17a2	solute carrier family 17 (sodium phosphate), member 2	-4.09798	2.06865	1.18134	0	-1.16773	0
105355	Slc17a3	solute carrier family 17 (sodium phosphate), member 3	-3.65689	0	0	0	0	0
235504	Slc17a5	solute carrier family 17 (anion/sugar transporter), member 5	-4.69181	-2.03185	0	0	0	0
214084	Slc18a2	solute carrier family 18 (vesicular monoamine), member 2	6.49931	3.1069	0	0	0	0
20509	Slc19a1	solute carrier family 19 (sodium/hydrogen exchanger), member 1	1.28312	-1.6368	0	0	0	0
20509	Slc19a1	solute carrier family 19 (sodium/hydrogen exchanger), member 1	0	-2.36119	0	0	0	0
116914	Slc19a2	solute carrier family 19 (thiamine transporter), member 2	-1.49574	-1.46052	0	0	0	0
116914	Slc19a2	solute carrier family 19 (thiamine transporter), member 2	-1.54324	-1.21485	0	0	0	0
20511	Slc1a2	solute carrier family 1 (glial high affinity glutamate transporter), member 2	-7.61929	-6.71363	0	0	0	0
20511	Slc1a2	solute carrier family 1 (glial high affinity glutamate transporter), member 2	-39.4013	-15.4039	0	0	0	0
55963	Slc1a4	solute carrier family 1 (glutamate/neutral amino acid transporter), member 4	11.3853	14.4587	0	0	0	0
55963	Slc1a4	solute carrier family 1 (glutamate/neutral amino acid transporter), member 4	14.7682	22.2791	0	0	0	0
55963	Slc1a4	solute carrier family 1 (glutamate/neutral amino acid transporter), member 4	3.1428	3.98969	0	0	0	0
20514	Slc1a5	solute carrier family 1 (neutral amino acid transporter), member 5	9.95285	2.17076	0	0	0	0
20514	Slc1a5	solute carrier family 1 (neutral amino acid transporter), member 5	3.92123	0	0	0	0	0
20515	Slc20a1	solute carrier family 20, member 1	3.33303	0	0	0	0	0
20515	Slc20a1	solute carrier family 20, member 1	7.83026	2.11679	0	0	0	0
20516	Slc20a2	solute carrier family 20, member 2	-1.64409	0	0	0	0	0
20516	Slc20a2	solute carrier family 20, member 2	-1.48219	0	1.52491	0	0	0
20517	Slc22a1	solute carrier family 22 (organic cation transporter), member 1	-78.6053	-3.16402	0	0	0	0
102570	Slc22a13	solute carrier family 22 (organic cation transporter), member 13	-2.33542	0	0	0	0	0
59049	Slc22a17	solute carrier family 22 (organic cation transporter), member 17	2.38497	2.15367	0	0	0	0
18400	Slc22a18	solute carrier family 22 (organic cation transporter), member 18	-9.91436	-1.47205	0	0	0	0
18400	Slc22a18	solute carrier family 22 (organic cation transporter), member 18	-12.2399	0	0	0	0	0
20519	Slc22a3	solute carrier family 22 (organic cation transporter), member 3	-5.27119	-2.06573	0	0	0	0
30805	Slc22a4	solute carrier family 22 (organic cation transporter), member 4	6.43299	0	0	0	0	0
20520	Slc22a5	solute carrier family 22 (organic cation transporter), member 5	-1.96129	-1.44477	0	0	0	-1.63433
108114	Slc22a7	solute carrier family 22 (organic anion transporter), member 7	-33.6905	0	0	0	0	0
20522	Slc23a1	solute carrier family 23 (nucleobase transporters), member 1	-3.39919	-1.47795	0	0	0	0
20522	Slc23a1	solute carrier family 23 (nucleobase transporters), member 1	-3.8484	-2.33317	0	0	0	0
54338	Slc23a2	solute carrier family 23 (nucleobase transporters), member 2	0	2.07071	1.43197	0	0	-1.25162
22626	Slc23a3	solute carrier family 23 (nucleobase transporters), member 3	5.79826	0	0	0	0	0
94249	Slc24a3	solute carrier family 24 (sodium/potassium/calcium exchanger), member 3	2.5503	0	0	0	0	0
170756	Slc24a6	solute carrier family 24 (sodium/potassium/calcium exchanger), member 6	-1.82624	0	1.75244	0	0	0
13358	Slc25a1	solute carrier family 25 (mitochondrial carrier, citrate transporter), member 1	-2.57306	-2.81849	0	0	0	0
27376	Slc25a10	solute carrier family 25 (mitochondrial carrier, dicarboxylate transporter), member 10	-5.53291	0	0	0	-1.16427	0
27376	Slc25a10	solute carrier family 25 (mitochondrial carrier, dicarboxylate transporter), member 10	-6.60895	0	0	0	-1.20617	0
67863	Slc25a11	solute carrier family 25 (mitochondrial carrier oxoglutarate carrier), member 11	0	1.43564	0	0	0	0
50799	Slc25a13	solute carrier family 25 (mitochondrial carrier, adenine nucleotide translocator), member 13	0	1.45977	0	0	0	-1.29207
18408	Slc25a15	solute carrier family 25 (mitochondrial carrier ornithine transporter), member 15	-4.80586	0	0	0	0	0
18408	Slc25a15	solute carrier family 25 (mitochondrial carrier ornithine transporter), member 15	-4.46809	-1.50959	-1.1815	0	0	0
73132	Slc25a16	solute carrier family 25 (mitochondrial carrier, Graves disease autoantigen), member 16	-3.60885	-1.21726	0	-1.21179	0	0
20524	Slc25a17	solute carrier family 25 (mitochondrial carrier, peroxisomal membrane protein), member 17	-2.36896	-2.0259	0	0	0	0
67283	Slc25a19	solute carrier family 25 (mitochondrial thiamine pyrophosphate carrier), member 19	-2.56942	-2.77739	0	0	0	0
67283	Slc25a19	solute carrier family 25 (mitochondrial thiamine pyrophosphate carrier), member 19	0	-6.01599	0	0	0	0
67283	Slc25a19	solute carrier family 25 (mitochondrial thiamine pyrophosphate carrier), member 19	-2.18066	-2.32341	-1.76093	0	0	0
57279	Slc25a20	solute carrier family 25 (mitochondrial carnitine/acylcarnitine translocase), member 20	-2.23865	1.42663	0	-1.2708	-1.21766	-1.20973
57279	Slc25a20	solute carrier family 25 (mitochondrial carnitine/acylcarnitine translocase), member 20	-2.38151	1.39747	0	0	0	0
68267	Slc25a22	solute carrier family 25 (mitochondrial carrier, glutamate), member 22	-3.92806	-1.23792	0	0	0	0
66972	Slc25a23	solute carrier family 25 (mitochondrial carrier; phosphate carrier), member 23	-5.10743	-1.98711	0	0	0	0
229731	Slc25a24	solute carrier family 25 (mitochondrial carrier, phosphate carrier), member 24	2.31018	0	0	0	0	0
229731	Slc25a24	solute carrier family 25 (mitochondrial carrier, phosphate carrier), member 24	6.45667	2.91389	0	0	0	0
227731	Slc25a25	solute carrier family 25 (mitochondrial carrier, phosphate carrier), member 25	-10.5028	0	-2.68188	0	0	0
227731	Slc25a25	solute carrier family 25 (mitochondrial carrier, phosphate carrier), member 25	-5.16658	0	-4.19701	0	0	0
67582	Slc25a26	solute carrier family 25 (mitochondrial carrier, phosphate carrier), member 26	-1.82387	0	0	0	0	0
246696	Slc25a28	solute carrier family 25, member 28	-1.92509	-2.28724	0	0	0	0
214663	Slc25a29	solute carrier family 25 (mitochondrial carrier, palmitoylcarnitine transporter), member 29	3.96727	0	0	0	0	0
214663	Slc25a29	solute carrier family 25 (mitochondrial carrier, palmitoylcarnitine transporter), member 29	1.32456	0	0	0	0	0
18674	Slc25a3	solute carrier family 25 (mitochondrial carrier, phosphate carrier), member 3	-1.02943	-1.08475	-1.08446	0	0	0
67554	Slc25a30	solute carrier family 25, member 30	-3.2197	0	0	0	0	0
67554	Slc25a30	solute carrier family 25, member 30	-3.28295	0	0	0	0	0
67554	Slc25a30	solute carrier family 25, member 30	-3.12365	0	0	0	0	0
67554	Slc25a30	solute carrier family 25, member 30	-3.28399	0	0	0	0	0
70556	Slc25a33	solute carrier family 25, member 33	1.50869	1.36336	0	0	-1.33575	-1.27542
384071	Slc25a34	solute carrier family 25, member 34	-2.21489	0	0	0	0	0
192287	Slc25a36	solute carrier family 25, member 36	8.4272	4.79529	0	0	0	0
192287	Slc25a36	solute carrier family 25, member 36	5.6047	3.99286	0	0	0	0
192287	Slc25a36	Solute carrier family 25, member 36	1.92575	0	0	0	0	0
67712	Slc25a37	solute carrier family 25, member 37	17.4451	2.36656	0	0	0	0
208638	Slc25a38	solute carrier family 25, member 38	1.85044	0	0	0	0	0
68066	Slc25a39	solute carrier family 25, member 39	-1.19194	-1.29724	0	0	0	0
68066	Slc25a39	solute carrier family 25, member 39	-3.44606	0	0	0	0	0
68066	Slc25a39	solute carrier family 25, member 39	-1.14561	-1.25302	0	0	0	0
68066	Slc25a39	solute carrier family 25, member 39	-1.47745	-1.51386	0	0	0	0
68066	Slc25a39	Solute carrier family 25, member 39	-2.47895	-2.58717	0	0	0	0
68066	Slc25a39	solute carrier family 25, member 39	-1.24495	-1.25078	0	0	0	0
11739	Slc25a4	solute carrier family 25 (mitochondrial carrier, adenine nucleotide translocator), member 4	14.6303	15.1597	1.85289	0	0	0
11739	Slc25a4	solute carrier family 25 (mitochondrial carrier, adenine nucleotide translocator), member 4	18.1027	17.3668	0	0	0	0
11739	Slc25a4	solute carrier family 25 (mitochondrial carrier, adenine nucleotide translocator), member 4	21.4014	21.608	2.206	0	0	0
73095	Slc25a42	solute carrier family 25, member 42	-2.90091	-1.76608	0	0	0	0
229517	Slc25a44	solute carrier family 25, member 44	-2.98642	-3.27499	0	0	0	0
229517	Slc25a44	solute carrier family 25, member 44	-2.50177	-3.4592	-1.62195	0	0	0
107375	Slc25a45	solute carrier family 25, member 45	-2.97176	-2.81154	-1.72712	0	1.26213	0
67453	Slc25a46	solute carrier family 25, member 46	-1.19116	-1.21003	0	0	-1.15363	-1.29333
67453	Slc25a46	solute carrier family 25, member 46	0	0	1.21005	0	0	-1.23836
11740	Slc25a5	solute carrier family 25 (mitochondrial carrier, adenine nucleotide translocator), member 5	0	-1.1023	0	0	0	0
11740	Slc25a5	solute carrier family 25 (mitochondrial carrier, adenine nucleotide translocator), member 5	0	-1.09616	0	0	0	0
11740	Slc25a5	solute carrier family 25 (mitochondrial carrier, adenine nucleotide translocator), member 5	-1.15318	-1.186	0	0	0	0
231583	Slc26a1	solute carrier family 26 (sulfate transporter), member 1	-6.63291	-1.57113	0	0	0	0
231583	Slc26a1	solute carrier family 26 (sulfate transporter), member 1	-4.60954	-1.37509	0	0	0	0
268512	Slc26a11	solute carrier family 26, member 11	-3.31432	0	0	0	0	0
13521	Slc26a2	solute carrier family 26 (sulfate transporter), member 2	-1.62168	-2.41006	0	0	0	0
23985	Slc26a4	solute carrier family 26, member 4	-1.95289	0	0	0	0	0
26458	Slc27a2	solute carrier family 27 (fatty acid transporter), member 2	-1.80954	0	1.1497	-1.08741	0	-1.17478
26569	Slc27a4	solute carrier family 27 (fatty acid transporter), member 4	-2.50185	-2.55008	0	0	0	0
26459	Slc27a5	solute carrier family 27 (fatty acid transporter), member 5	-5.92241	-1.75783	0	0	0	0
114304	Slc28a3	solute carrier family 28 (sodium-coupled nucleoside transporter), member 3	0	-3.55617	0	0	0	0
63959	Slc29a1	solute carrier family 29 (nucleoside transporters), member 1	-1.99292	-1.74675	0	0	0	0
71279	Slc29a3	solute carrier family 29 (nucleoside transporters), member 3	2.18351	1.72241	0	0	0	0
20525	Slc2a1	solute carrier family 2 (facilitated glucose transporter), member 1	14.5033	1.45952	0	0	0	0
20525	Slc2a1	solute carrier family 2 (facilitated glucose transporter), member 1	7.98282	0	0	0	0	0
20525	Slc2a1	solute carrier family 2 (facilitated glucose transporter), member 1	9.42527	0	0	0	0	0
170441	Slc2a10	solute carrier family 2 (facilitated glucose transporter), member 10	0	2.36062	0	0	0	0
239606	Slc2a13	solute carrier family 2 (facilitated glucose transporter), member 13	0	2.66414	0	0	0	0
20526	Slc2a2	solute carrier family 2 (facilitated glucose transporter), member 2	0	1.69583	0	0	0	-1.36325
20527	Slc2a3	solute carrier family 2 (facilitated glucose transporter), member 3	8.63015	0	0	0	0	0
20527	Slc2a3	solute carrier family 2 (facilitated glucose transporter), member 3	3.5648	0	0	0	0	0
20527	Slc2a3	solute carrier family 2 (facilitated glucose transporter), member 3	43.6117	7.60097	0	0	0	0
20527	Slc2a3	solute carrier family 2 (facilitated glucose transporter), member 3	11.7332	2.73564	0	0	0	0
20528	Slc2a4	solute carrier family 2 (facilitated glucose transporter), member 4	2.66853	0	0	0	0	0
20528	Slc2a4	solute carrier family 2 (facilitated glucose transporter), member 4	12.4094	0	0	0	0	0
56485	Slc2a5	solute carrier family 2 (facilitated glucose transporter), member 5	-1.67564	-1.56464	0	0	0	-1.64265
56017	Slc2a8	solute carrier family 2, (facilitated glucose transporter), member 8	-1.83376	-1.43767	0	0	0	0
117591	Slc2a9	solute carrier family 2 (facilitated glucose transporter), member 9	-2.64913	0	0	0	0	0
22782	Slc30a1	solute carrier family 30 (zinc transporter), member 1	-1.81073	0	0	0	0	0
22782	Slc30a1	solute carrier family 30 (zinc transporter), member 1	-1.39481	0	0	0	0	0
226781	Slc30a10	solute carrier family 30, member 10	0	-2.13529	0	0	0	0
226781	Slc30a10	solute carrier family 30, member 10	0	-1.8554	0	0	0	1.69656
22785	Slc30a4	solute carrier family 30 (zinc transporter), member 4	0	1.81483	0	0	0	0
210148	Slc30a6	solute carrier family 30 (zinc transporter), member 6	-1.38807	1.19099	0	0	0	0
66500	Slc30a7	solute carrier family 30 (zinc transporter), member 7	-1.33967	0	0	0	0	0
109108	Slc30a9	solute carrier family 30 (zinc transporter), member 9	0	-1.29088	-1.2467	0	0	0
20529	Slc31a1	solute carrier family 31, member 1	-1.53259	0	0	0	0	0
20529	Slc31a1	solute carrier family 31, member 1	-1.66836	0	0	0	0	0
20530	Slc31a2	solute carrier family 31, member 2	0	2.4912	0	0	0	0
22348	Slc32a1	Solute carrier family 32 (GABA vesicular transporter), member 1	-2.31608	0	0	0	0	0
11416	Slc33a1	solute carrier family 33 (acetyl-CoA transporter), member 1	-2.60703	-1.48891	0	0	0	0
22232	Slc35a2	solute carrier family 35 (UDP-galactose transporter), member A2	-1.32284	0	0	0	0	0
22232	Slc35a2	solute carrier family 35 (UDP-galactose transporter), member A2	-1.24776	-1.36923	0	0	0	0
22232	Slc35a2	solute carrier family 35 (UDP-galactose transporter), member A2	-2.15177	0	0	0	0	0
22232	Slc35a2	solute carrier family 35 (UDP-galactose transporter), member A2	-1.75509	-2.58797	0	0	0	0
22232	Slc35a2	solute carrier family 35 (UDP-galactose transporter), member A2	-1.39406	0	0	0	0	0
229782	Slc35a3	solute carrier family 35 (UDP-N-acetylglucosamine (UDP-GlcNAc) transporter), member 3	-2.75215	0	0	0	0	0
229782	Slc35a3	solute carrier family 35 (UDP-N-acetylglucosamine (UDP-GlcNAc) transporter), member 3	0	2.33529	1.94739	0	0	0
229782	Slc35a3	solute carrier family 35 (UDP-N-acetylglucosamine (UDP-GlcNAc) transporter), member 3	-1.8439	0	0	0	0	0
229782	Slc35a3	solute carrier family 35 (UDP-N-acetylglucosamine (UDP-GlcNAc) transporter), member 3	-1.84544	1.54311	1.48298	0	0	0
67843	Slc35a4	solute carrier family 35, member A4	1.85123	0	0	0	0	0
67843	Slc35a4	solute carrier family 35, member A4	1.9063	0	0	0	0	0
74102	Slc35a5	Solute carrier family 35, member A5	-2.06772	0	-2.66285	0	0	0
74102	Slc35a5	solute carrier family 35, member A5	-1.63875	0	0	0	0	0
74102	Slc35a5	solute carrier family 35, member A5	-4.71446	-2.45579	0	0	0	0
110172	Slc35b1	solute carrier family 35, member B1	-3.4464	-2.17289	-1.23671	0	0	0
73836	Slc35b2	solute carrier family 35, member B2	-1.41302	1.28579	0	0	0	0
73836	Slc35b2	solute carrier family 35, member B2	-2.54329	0	0	0	0	0
108652	Slc35b3	solute carrier family 35, member B3	0	1.37053	0	0	0	0
58246	Slc35b4	solute carrier family 35, member B4	-1.86102	0	0	0	0	0
58246	Slc35b4	solute carrier family 35, member B4	-1.28383	0	0	0	0	0
58246	Slc35b4	solute carrier family 35, member B4	0	1.41196	0	0	0	0
228368	Slc35c1	solute carrier family 35, member C1	0	-1.57315	0	0	0	0
242585	Slc35d1	solute carrier family 35 (UDP-glucuronic acid/UDP-N-acetylgalactosamine dual transporter), member D1	-4.40205	-2.55732	0	0	0	0
242585	Slc35d1	Solute carrier family 35 (UDP-glucuronic acid/UDP-N-acetylgalactosamine dual transporter), member D1	0	0	1.75765	0	0	0
70484	Slc35d2	solute carrier family 35, member D2	-5.22821	-1.77164	0	0	0	0
76157	Slc35d3	solute carrier family 35, member D3	7.32667	0	0	0	0	0
270066	Slc35e1	solute carrier family 35, member E1	-2.50402	-2.07815	0	0	0	0
215436	Slc35e3	solute carrier family 35, member E3	-3.59073	-6.0382	-1.98823	0	0	0
103710	Slc35e4	solute carrier family 35, member E4	-2.03128	0	0	0	0	0
75288	Slc35f4	solute carrier family 35, member F4	0	-2.69976	0	0	0	0
74150	Slc35f5	solute carrier family 35, member F5	1.24226	0	0	0	0	0
215335	Slc36a1	solute carrier family 36 (proton/amino acid symporter), member 1	-1.63098	0	0	0	0	0
246049	Slc36a2	solute carrier family 36 (proton/amino acid symporter), member 2	18.4782	0	0	0	0	0
224674	Slc37a1	solute carrier family 37 (glycerol-3-phosphate transporter), member 1	-3.10252	-3.59672	0	0	0	0
14385	Slc37a4	solute carrier family 37 (glucose-6-phosphate transporter), member 4	1.41449	-1.63831	0	0	0	-1.4992
105727	Slc38a1	solute carrier family 38, member 1	2.9005	1.32806	0	0	0	0
105727	Slc38a1	solute carrier family 38, member 1	42.0914	11.9893	0	0	0	0
72055	Slc38a10	solute carrier family 38, member 10	-1.46952	-1.7322	0	0	0	0
72055	Slc38a10	solute carrier family 38, member 10	-1.30385	-1.54786	0	0	0	0
72055	Slc38a10	Solute carrier family 38, member 10	0	-2.90103	0	0	0	0
72055	Slc38a10	solute carrier family 38, member 10	-2.04188	-2.73717	0	0	0	0
72055	Slc38a10	solute carrier family 38, member 10	0	-1.23038	-1.25507	0	0	0
67760	Slc38a2	solute carrier family 38, member 2	0	-1.24265	-1.32327	0	0	0
67760	Slc38a2	solute carrier family 38, member 2	-1.51288	0	0	0	0	0
76257	Slc38a3	solute carrier family 38, member 3	-3.8396	-2.02427	0	0	0	0
76257	Slc38a3	solute carrier family 38, member 3	-5.61052	-3.08473	0	0	0	0
69354	Slc38a4	solute carrier family 38, member 4	-1.47806	0	0	0	0	0
69354	Slc38a4	solute carrier family 38, member 4	-1.83731	-1.15195	0	0	0	0
209837	Slc38a5	solute carrier family 38, member 5	44.0024	6.57793	0	0	0	0
625098	Slc38a6	solute carrier family 38, member 6	-1.24536	1.1996	0	0	0	0
234595	Slc38a7	solute carrier family 38, member 7	-1.57183	0	0	0	0	0
268706	Slc38a9	solute carrier family 38, member 9	1.32963	0	0	0	0	0
268706	Slc38a9	solute carrier family 38, member 9	1.81881	0	0	0	0	0
268706	Slc38a9	solute carrier family 38, member 9	2.81213	0	0	0	0	0
268706	Slc38a9	solute carrier family 38, member 9	1.58087	0	0	0	0	0
227059	Slc39a10	solute carrier family 39 (zinc transporter), member 10	1.68191	0	0	0	0	0
227059	Slc39a10	solute carrier family 39 (zinc transporter), member 10	6.80581	2.74764	0	0	0	0
69806	Slc39a11	solute carrier family 39 (metal ion transporter), member 11	-1.60555	-1.79071	0	0	0	0
213053	Slc39a14	solute carrier family 39 (zinc transporter), member 14	-2.24922	-2.4849	0	0	0	0
214922	Slc39a2	solute carrier family 39 (zinc transporter), member 2	-3.34089	0	0	0	0	0
106947	Slc39a3	solute carrier family 39 (zinc transporter), member 3	2.13727	0	0	0	0	0
106947	Slc39a3	solute carrier family 39 (zinc transporter), member 3	-1.98901	0	0	0	0	0
72027	Slc39a4	solute carrier family 39 (zinc transporter), member 4	0	-1.15951	0	0	0	-1.75918
72002	Slc39a5	solute carrier family 39 (metal ion transporter), member 5	13.7437	6.56445	0	0	0	0
106957	Slc39a6	solute carrier family 39 (metal ion transporter), member 6	2.43413	1.83032	0	0	0	0
106957	Slc39a6	solute carrier family 39 (metal ion transporter), member 6	-7.13028	0	0	0	0	0
14977	Slc39a7	solute carrier family 39 (zinc transporter), member 7	-1.60827	-1.45448	0	0	0	0
67547	Slc39a8	solute carrier family 39 (metal ion transporter), member 8	0	1.48296	0	0	0	0
67547	Slc39a8	solute carrier family 39 (metal ion transporter), member 8	1.80597	2.74512	1.90339	0	0	0
328133	Slc39a9	solute carrier family 39 (zinc transporter), member 9	-1.51422	0	0	0	0	0
20532	Slc3a1	solute carrier family 3, member 1	-2.21115	-13.3062	0	1.7829	1.98508	2.08253
17254	Slc3a2	solute carrier family 3 (activators of dibasic and neutral amino acid transport), member 2	1.96592	0	0	0	0	0
53945	Slc40a1	solute carrier family 40 (iron-regulated transporter), member 1	2.15628	2.2812	0	0	0	0
53945	Slc40a1	solute carrier family 40 (iron-regulated transporter), member 1	3.49163	4.03423	0	0	0	0
98396	Slc41a1	solute carrier family 41, member 1	-1.95896	-1.59724	0	0	0	0
338365	Slc41a2	Solute carrier family 41, member 2	-100	-15.0635	0	0	2.06423	2.3922
71699	Slc41a3	solute carrier family 41, member 3	4.87629	4.03872	0	0	0	0
71699	Slc41a3	solute carrier family 41, member 3	12.6792	7.91028	0	0	0	0
71699	Slc41a3	solute carrier family 41, member 3	11.0275	7.35626	0	0	0	0
72401	Slc43a1	solute carrier family 43, member 1	13.728	3.62721	0	0	0	0
215113	Slc43a2	solute carrier family 43, member 2	0	1.98754	0	0	0	0
58207	Slc43a3	solute carrier family 43, member 3	4.25661	0	0	0	0	0
100434	Slc44a1	solute carrier family 44, member 1	-1.39463	-1.59356	-1.31502	0	0	1.37531
68682	Slc44a2	solute carrier family 44, member 2	3.44505	1.91504	0	0	0	0
68682	Slc44a2	solute carrier family 44, member 2	5.39408	2.28001	0	0	0	0
68682	Slc44a2	solute carrier family 44, member 2	1.9733	1.76868	0	0	0	1.33857
213603	Slc44a3	solute carrier family 44, member 3	1.57718	1.91037	0	0	0	0
242773	Slc45a1	solute carrier family 45, member 1	-1.65273	-1.89568	0	0	0	0
212980	Slc45a3	solute carrier family 45, member 3	-5.18467	0	0	0	0	0
212980	Slc45a3	solute carrier family 45, member 3	-3.65496	0	0	0	0	0
52466	Slc46a1	solute carrier family 46, member 1	-3.33337	-1.37102	0	0	0	0
52466	Slc46a1	solute carrier family 46, member 1	-3.89195	-1.54569	0	0	0	0
71706	Slc46a3	solute carrier family 46, member 3	-5.90966	-2.89322	0	0	0	0
67473	Slc47a1	solute carrier family 47, member 1	-3.35235	0	0	0	0	0
20533	Slc4a1	solute carrier family 4 (anion exchanger), member 1	100	33.8986	0	0	0	0
20533	Slc4a1	solute carrier family 4 (anion exchanger), member 1	52.0073	9.91837	0	0	0	0
20533	Slc4a1	solute carrier family 4 (anion exchanger), member 1	100	100	0	0	0	0
20535	Slc4a2	solute carrier family 4 (anion exchanger), member 2	-1.87303	-1.7715	0	0	0	0
54403	Slc4a4	solute carrier family 4 (anion exchanger), member 4	-3.67824	0	0	0	0	0
54403	Slc4a4	solute carrier family 4 (anion exchanger), member 4	-3.82124	-1.49847	-1.73529	0	0	0
54403	Slc4a4	solute carrier family 4 (anion exchanger), member 4	-3.92519	1.18928	0	0	0	0
54403	Slc4a4	solute carrier family 4 (anion exchanger), member 4	-3.78823	0	0	0	0	0
218756	Slc4a7	solute carrier family 4, sodium bicarbonate cotransporter, member 7	0	1.26789	0	0	0	0
218756	Slc4a7	solute carrier family 4, sodium bicarbonate cotransporter, member 7	2.15162	2.15699	0	0	0	0
59033	Slc4a8	solute carrier family 4 (anion exchanger), member 8	-2.01173	0	0	0	0	0
109342	Slc5a10	solute carrier family 5 (sodium/glucose cotransporter), member 10	-3.79719	0	0	0	0	0
246787	Slc5a2	solute carrier family 5 (sodium/glucose cotransporter), member 2	-5.98089	0	0	0	0	0
330064	Slc5a6	solute carrier family 5 (sodium-dependent vitamin transporter), member 6	-1.68876	0	0	0	0	0
14411	Slc6a12	solute carrier family 6 (neurotransmitter transporter, betaine/GABA), member 12	-6.48433	0	0	0	0	0
14412	Slc6a13	solute carrier family 6 (neurotransmitter transporter, GABA), member 13	-4.15889	-1.65272	0	0	0	0
103098	Slc6a15	solute carrier family 6 (neurotransmitter transporter), member 15	0	0	0	0	-2.74486	0
102680	Slc6a20a	solute carrier family 6 (neurotransmitter transporter), member 20A	16.012	0	0	0	0	0
13162	Slc6a3	solute carrier family 6 (neurotransmitter transporter, dopamine), member 3	1.88987	0	0	0	0	0
15567	Slc6a4	solute carrier family 6 (neurotransmitter transporter, serotonin), member 4	3.07287	0	0	0	0	0
21366	Slc6a6	solute carrier family 6 (neurotransmitter transporter, taurine), member 6	-2.56337	-1.41179	0	0	0	1.33279
21366	Slc6a6	solute carrier family 6 (neurotransmitter transporter, taurine), member 6	-2.93013	-2.20637	0	0	0	0
102857	Slc6a8	solute carrier family 6 (neurotransmitter transporter, creatine), member 8	-1.80457	0	0	0	0	0
102857	Slc6a8	solute carrier family 6 (neurotransmitter transporter, creatine), member 8	-2.09185	0	0	0	0	0
14664	Slc6a9	solute carrier family 6 (neurotransmitter transporter, glycine), member 9	0	-10.1056	0	0	0	0
14664	Slc6a9	solute carrier family 6 (neurotransmitter transporter, glycine), member 9	0	-2.23152	0	0	0	0
11987	Slc7a1	solute carrier family 7 (cationic amino acid transporter, y+ system), member 1	4.37517	1.79471	0	0	0	0
11987	Slc7a1	solute carrier family 7 (cationic amino acid transporter, y+ system), member 1	5.88422	1.94732	0	0	0	2.01706
11988	Slc7a2	solute carrier family 7 (cationic amino acid transporter, y+ system), member 2	0	-1.74008	0	0	0	-1.31672
11988	Slc7a2	solute carrier family 7 (cationic amino acid transporter, y+ system), member 2	0	0	0	0	0	-1.36978
11988	Slc7a2	solute carrier family 7 (cationic amino acid transporter, y+ system), member 2	-3.27613	-3.48069	0	0	0	0
11988	Slc7a2	solute carrier family 7 (cationic amino acid transporter, y+ system), member 2	0	0	0	0	0	-1.36305
224022	Slc7a4	solute carrier family 7 (cationic amino acid transporter, y+ system), member 4	1.75236	1.3959	0	0	0	0
224022	Slc7a4	solute carrier family 7 (cationic amino acid transporter, y+ system), member 4	1.84531	0	0	0	0	0
330836	Slc7a6	solute carrier family 7 (cationic amino acid transporter, y+ system), member 6	2.60471	1.78331	0	0	0	0
330836	Slc7a6	solute carrier family 7 (cationic amino acid transporter, y+ system), member 6	3.59784	1.7302	0	0	0	0
66432	Slc7a6os	solute carrier family 7, member 6 opposite strand	-2.21647	-2.07148	0	0	0	0
20540	Slc7a7	solute carrier family 7 (cationic amino acid transporter, y+ system), member 7	2.62902	1.97895	0	0	1.98852	0
20540	Slc7a7	solute carrier family 7 (cationic amino acid transporter, y+ system), member 7	1.9716	2.2069	0	0	0	0
50934	Slc7a8	solute carrier family 7 (cationic amino acid transporter, y+ system), member 8	2.28877	1.74737	0	0	0	0
30962	Slc7a9	solute carrier family 7 (cationic amino acid transporter, y+ system), member 9	2.78444	0	0	0	0	0
20544	Slc9a1	solute carrier family 9 (sodium/hydrogen exchanger), member 1	-1.10543	0	0	0	0	0
105243	Slc9a3	solute carrier family 9 (sodium/hydrogen exchanger), member 3	-1.79226	0	0	0	0	0
26941	Slc9a3r1	solute carrier family 9 (sodium/hydrogen exchanger), member 3 regulator 1	-2.54194	-1.40664	0	0	0	-1.11284
26941	Slc9a3r1	solute carrier family 9 (sodium/hydrogen exchanger), member 3 regulator 1	-2.25005	-1.32426	0	0	0	0
26941	Slc9a3r1	solute carrier family 9 (sodium/hydrogen exchanger), member 3 regulator 1	-4.24763	-1.62714	0	0	0	0
65962	Slc9a3r2	solute carrier family 9 (sodium/hydrogen exchanger), member 3 regulator 2	0	-1.77608	0	0	0	0
65962	Slc9a3r2	solute carrier family 9 (sodium/hydrogen exchanger), member 3 regulator 2	-1.65459	-1.53179	0	0	0	0
65962	Slc9a3r2	solute carrier family 9 (sodium/hydrogen exchanger), member 3 regulator 2	-1.87027	-1.30003	0	0	0	0
65962	Slc9a3r2	solute carrier family 9 (sodium/hydrogen exchanger), member 3 regulator 2	-1.47183	0	0	0	0	0
236794	Slc9a6	solute carrier family 9 (sodium/hydrogen exchanger), member 6	-2.48473	-2.47853	-1.60596	0	0	0
236794	Slc9a6	solute carrier family 9 (sodium/hydrogen exchanger), member 6	-1.65259	-1.59875	0	0	0	0
77031	Slc9a8	solute carrier family 9 (sodium/hydrogen exchanger), member 8	-2.46997	0	0	0	0	0
331004	Slc9a9	solute carrier family 9 (sodium/hydrogen exchanger), member 9	0	1.87292	0	0	0	0
331004	Slc9a9	solute carrier family 9 (sodium/hydrogen exchanger), member 9	2.53315	0	0	0	0	0
28248	Slco1a1	solute carrier organic anion transporter family, member 1a1	-100	-100	0	0	0	-1.24878
28248	Slco1a1	solute carrier organic anion transporter family, member 1a1	-69.4535	-100	0	0	0	0
28250	Slco1a4	solute carrier organic anion transporter family, member 1a4	-100	0	0	0	0	0
28253	Slco1b2	solute carrier organic anion transporter family, member 1b2	-2.22562	2.61786	0	0	0	0
28253	Slco1b2	solute carrier organic anion transporter family, member 1b2	-4.01406	0	0	0	0	0
28253	Slco1b2	solute carrier organic anion transporter family, member 1b2	-5.34345	0	0	0	0	0
24059	Slco2a1	solute carrier organic anion transporter family, member 2a1	-2.66146	-2.7195	0	0	1.34631	1.27285
24059	Slco2a1	Solute carrier organic anion transporter family, member 2a1	-1.83204	-2.0585	0	0	0	0
24059	Slco2a1	Solute carrier organic anion transporter family, member 2a1	-2.25177	-1.83409	0	0	0	0
24059	Slco2a1	solute carrier organic anion transporter family, member 2a1	-2.47818	-3.49927	0	0	0	0
101488	Slco2b1	solute carrier organic anion transporter family, member 2b1	-41.0418	-27.3819	0	0	0	0
101488	Slco2b1	solute carrier organic anion transporter family, member 2b1	-100	-100	0	0	0	0
108116	Slco3a1	solute carrier organic anion transporter family, member 3a1	3.97283	0	0	0	0	0
108115	Slco4a1	solute carrier organic anion transporter family, member 4a1	1.90173	0	0	0	0	0
227394	Slco4c1	solute carrier organic anion transporter family, member 4C1	11.1005	2.07189	0	0	0	0
227394	Slco4c1	solute carrier organic anion transporter family, member 4C1	5.03133	0	0	0	0	0
