# Supplementary material for: Hepatic Xenobiotic Metabolizing Enzyme and Transporter Gene Expression through the Life Stages of the Mouse
Source: PLoS One. 2011 Sep 8;6(9):e24381. doi: 10.1371/journal.pone.0024381 (PMC3169610; doi:10.1371/journal.pone.0024381)
Supplement: Table S6 — Impact of life stage on transcriptional regulators of XMET expression. (XLSX) [file pone.0024381.s006.xlsx]

## Sheet: Sheet1
Entrez Gene	Symbol	Gene name	GD19	PND7	PND32	12M	18M	24M
23957	Nr0b2	nuclear receptor subfamily 0, group B, member 2	-8.42095	0	0	0	0	0
217166	Nr1d1	nuclear receptor subfamily 1, group D, member 1	-21.1334	-17.4972	0	0	0	0
353187	Nr1d2	nuclear receptor subfamily 1, group D, member 2	-5.16411	0	0	0	0	-2.12813
353187	Nr1d2	nuclear receptor subfamily 1, group D, member 2	-5.00112	0	0	0	0	-2.28338
22260	Nr1h2	nuclear receptor subfamily 1, group H, member 2	-1.19314	0	0	0	0	1.17694
22259	Nr1h3	nuclear receptor subfamily 1, group H, member 3	-4.1102	-1.47971	0	0	0	0
20186	Nr1h4	nuclear receptor subfamily 1, group H, member 4	-1.87991	0	0	0	0	0
18171	Nr1i2	nuclear receptor subfamily 1, group I, member 2	-1.78505	0	0	0	0	0
18171	Nr1i2	nuclear receptor subfamily 1, group I, member 2	-2.37042	0	0	0	-1.23938	0
12355	Nr1i3	nuclear receptor subfamily 1, group I, member 3	-2.9027	1.81515	0	0	0	0
22025	Nr2c1	nuclear receptor subfamily 2, group C, member 1	-1.47327	-1.81323	0	0	0	0
22025	Nr2c1	nuclear receptor subfamily 2, group C, member 1	-1.29923	-1.40184	0	0	0	0
22026	Nr2c2	nuclear receptor subfamily 2, group C, member 2	1.68727	1.28502	0	0	0	0
100046044 /// 13865	Nr2f1	nuclear receptor subfamily 2, group F, member 1 /// similar to COUP-TFI	2.12328	2.77077	0	0	0	0
11819	Nr2f2	nuclear receptor subfamily 2, group F, member 2	-1.47062	0	0	0	0	0
11819	Nr2f2	nuclear receptor subfamily 2, group F, member 2	-2.26472	0	0	0	0	0
11819	Nr2f2	nuclear receptor subfamily 2, group F, member 2	-1.71709	0	0	0	0	0
11819	Nr2f2	nuclear receptor subfamily 2, group F, member 2	-1.48304	0	0	0	0	0
13864	Nr2f6	nuclear receptor subfamily 2, group F, member 6	-3.09251	0	0	0	0	0
13864	Nr2f6	nuclear receptor subfamily 2, group F, member 6	-5.33598	-2.46469	1.44166	0	0	0
14815	Nr3c1	nuclear receptor subfamily 3, group C, member 1	0	1.74293	0	0	0	0
14815	Nr3c1	nuclear receptor subfamily 3, group C, member 1	-1.30699	0	0	0	0	0
14815	Nr3c1	nuclear receptor subfamily 3, group C, member 1	-1.22968	1.25159	0	0	0	0
14815	Nr3c1	nuclear receptor subfamily 3, group C, member 1	0	1.16563	1.24273	0	0	0
110784	Nr3c2	nuclear receptor subfamily 3, group C, member 2	-13.6778	-2.77324	0	0	0	0
15370	Nr4a1	nuclear receptor subfamily 4, group A, member 1	-1.80837	0	0	0	0	0
18227	Nr4a2	nuclear receptor subfamily 4, group A, member 2	-4.15983	0	0	0	0	0
18124	Nr4a3	nuclear receptor subfamily 4, group A, member 3	-3.55769	0	0	0	0	0
26424	Nr5a2	nuclear receptor subfamily 5, group A, member 2	-3.23999	-1.82702	0	0	0	0
26424	Nr5a2	Nuclear receptor subfamily 5, group A, member 2	-4.99134	-2.90035	0	0	0	0
14536	Nr6a1	nuclear receptor subfamily 6, group A, member 1	-2.3506	-1.82852	0	0	0	0
14536	Nr6a1	nuclear receptor subfamily 6, group A, member 1	-3.36162	-1.90869	0	0	0	0
11622	Ahr	aryl-hydrocarbon receptor	0	1.86731	0	0	0	0
11863	Arnt	aryl hydrocarbon receptor nuclear translocator	1.91707	1.66509	2.41704	0	0	0
11865	Arntl	aryl hydrocarbon receptor nuclear translocator-like	0	0	0	0	0	5.29596
17132	Maf	avian musculoaponeurotic fibrosarcoma (v-maf) AS42 oncogene homolog	0	1.28256	0	0	0	0
17132	Maf	avian musculoaponeurotic fibrosarcoma (v-maf) AS42 oncogene homolog	0	1.86497	0	0	0	3.51581
17132	Maf	avian musculoaponeurotic fibrosarcoma (v-maf) AS42 oncogene homolog	-1.41986	0	0	0	0	0
17132	Maf	avian musculoaponeurotic fibrosarcoma (v-maf) AS42 oncogene homolog	-1.35046	1.49451	0	0	0	0
17132	Maf	avian musculoaponeurotic fibrosarcoma (v-maf) AS42 oncogene homolog	1.50768	2.0022	0	0	0	0
68877	Maf1	MAF1 homolog (S. cerevisiae)	1.47767	0	0	0	0	0
68877	Maf1	MAF1 homolog (S. cerevisiae)	1.8041	0	0	0	0	0
16658	Mafb	v-maf musculoaponeurotic fibrosarcoma oncogene family, protein B (avian)	-12.331	-2.92137	-4.22289	0	0	-4.11158
16658	Mafb	v-maf musculoaponeurotic fibrosarcoma oncogene family, protein B (avian)	-3.56928	-1.78455	-2.30201	0	0	0
17133	Maff	v-maf musculoaponeurotic fibrosarcoma oncogene family, protein F (avian)	11.7126	0	0	0	0	-5.05583
17134	Mafg	v-maf musculoaponeurotic fibrosarcoma oncogene family, protein G (avian)	0	-3.16106	0	0	0	0
17135	Mafk	v-maf musculoaponeurotic fibrosarcoma oncogene family, protein K (avian)	1.69014	0	0	0	0	0
18022	Nfe2	nuclear factor, erythroid derived 2	59.6996	5.5815	0	0	0	3.39633
18023	Nfe2l1	nuclear factor, erythroid derived 2,-like 1	-2.94567	-2.15958	0	0	0	0
18024	Nfe2l2	nuclear factor, erythroid derived 2, like 2	1.22117	1.13708	0	0	0	0
18024	Nfe2l2	nuclear factor, erythroid derived 2, like 2	0	3.27371	4.28801	0	0	0
