# Supplementary material for: Hepatic Xenobiotic Metabolizing Enzyme and Transporter Gene Expression through the Life Stages of the Mouse
Source: PLoS One. 2011 Sep 8;6(9):e24381. doi: 10.1371/journal.pone.0024381 (PMC3169610; doi:10.1371/journal.pone.0024381)
Supplement: Table S7 — RT-PCR confirmation of microarray results. Expression of xenobiotic metabolism genes from GD19-PND67 was determined by RT-PCR. Significant fold-changes (p≤0.05) are indicated. (XLSX) [file pone.0024381.s007.xlsx]

## Sheet: Sheet1
		GD19			PND7			PND32
	microarry	RT-PCR	p-val	microarry	RT-PCR	p-val	microarry	RT-PCR	p-val
Cyp4a14	16.32	2.12	0.0144	69.85	1.21	0.524	43.88	-1.09	0.793
Slc20a1	7.83	4.4	5.83e-05	2.12	2.55	0.00682	0	-1.33	0.288
Akr1b7	100	51.39	5.74e-06	73.2	21.75	0.00072	0	1.72	0.36
Cyp2b9	2.88	57.13	0.000216	100	948.77	5.36e-05	24.81	144.44	0.0259
Cyp3a41	3.61	1.72	0.996	7.84	6.23	0.00218	0	2.9	0.873
Slc40a1	3.49	1.02	0.919	4.03	2.43	0.00343	0	1.26	0.231
Cyp4a10	2.2	2.23	0.0268	6.56	9.87	0.0127	8.03	10.34	0.00345
Akr1c18	9.58	-1.24	0.363	63.96	2.03	0.0489	0	-1.67	0.0317
Cyp7b1	-100	-43.84	4.16e-10	-100	-37.22	6.55e-08	-4.63	-6.34	4.19e-06
Cyp2f2	-9.69	-181.42	1.21e-05	-5.68	-106.58	0.00022	-1.16	-3.58	0.00249
Cyp2a4	-5.29	-1.59	0.128	-33.43	-10.38	0.0052	0	6.67	0.299
Ahr	0	-3.63	0.0145	1.87	-1.34	0.533	0	-3.9	0.0341
Cyp2d9	-12.57	-5.36	8.44e-07	-8.56	1.93	0.00331	0	-1.11	0.449
Cyp3a11	-3.93	-16.82	0.000116	-1.41	-2.63	0.0153	0	1.39	0.0847
Cyp2j5	-11.82	-29.64	1.03e-05	-2.28	-4.62	0.000783	0	1.06	0.772
Adh4	-100	-456	7.37e-08	-16.55	-9.73	9.67e-06	0	-1.08	0.551
Gsta4	-5.51	-6.662	0.0015	0	-1.58	0.247	0	-1.26	0.426
Ephx2	-6.35	-5.03	2.01e-05	-1.75	-1.43	0.0871	0	1.06	0.669
Cyp3a44	-3.93	-10.59	0.000182	-1.41	-1.57	0.142	1.49	1.34	0.154
Cyp2e1	-2.96	-14.79	5.04e-10	0	-1.38	0.0627	0	1.15	0.298
Cyp21a1	-2.87	-4.39	0.028	0	-2.22	0.202	0	-1.64	0.313
Cyp1b1	-2.55	-2.14	0.00371	0	-1.37	0.173	0	-1.41	0.073
Cyp1a2	-100	-919.76	9.53e-08	-3.59	-5.18	3.74e-05	0	1.04	0.793
Cyp3a25	-6.76	-8.54	5.26e-05	-1.48	-2.12	0.0129	0	1.17	0.3
Aldh2	-4.77	-8.09	3.69e-09	-2.16	-2.68	4.51e-05	0	-1.08	0.626
Gstm3	-15.88	-37.94	0.01	-10.05	-11.34	0.046	0	1.34	0.53
Ephx1	-11.31	-13.63	1.89e-05	-2.64	-3.93	0.00161	0	-1.06	0.722
Cyp8b1	-4.17	-8.5	3.18e-05	-2.09	-2.47	0.00821	0	-1.66	0.0492
Msta1	NA	-1.26	0.721	NA	35.37	1.13e-05	NA	-1.78	0.417
Hsd17b5	NA	-15.79	0.00121	NA	-2.05	0.0215	NA	1.29	0.309
Hsd17b7	NA	-3.27	0.04	NA	-4.36	0.03	NA	-1.21	0.55
Car	NA	-3.16	0.013	NA	2.33	0.203	NA	1.57	0.101
Pxr	NA	-3.45	0.000344	NA	-1.15	0.606	NA	-1.7	0.153
Ppara	NA	-1.47	0.0704	NA	1.94	0.00745	NA	1.2	0.228
NA= not applicable. Was not examined by microarray.
